# Supplementary material for: MRI analysis of and factors related to knee injuries in amateur marathon runners
Source: PLoS One. 2024 Jul 9;19(7):e0306257. doi: 10.1371/journal.pone.0306257 (PMC11232983; doi:10.1371/journal.pone.0306257)
Supplement: S1 File — (XLSX) [file pone.0306257.s001.xlsx]

## Sheet: 男 
																										最近一年参加正规比赛次数					总共参加正规比赛次数					起跑分区	赛后恢复方式					最近一年有无受伤史				有无扁平足		常用跑鞋信息
备注	初检时间	序号	检查部位	姓名	性别	出生日期	年龄	民族	籍贯	文化程度	身高（mm）	体重（kg）	BMI	工作	联系方式	跑龄（年）	每年跑步月数	月跑量(km)	每周跑步次数	每次跑步公里数	每次跑步时长（min）	配速（min/km）	步频（次/min）	跑步方式（慢跑、速跑、均有）为主	跑步时间段（早、中、下、傍、夜、不限）	总计	全马	半马	越野	其他马拉松赛事类型	总计	全马	半马	越野	其他马拉松赛事类型		静坐	慢跑	按摩	冷水湿敷（浸泡）	其他	无	有			无	有	类型	品牌
	2018.04.17			孙洪（军）	男	1991.09.01	27	汉	杭州	本科	179	69			13735524153						＞150min每周																						2年前左膝，一周
	2018.05.08			边赟	男	1985.09	34	汉	浙江杭州	本科	168	66			18957002298	7			5	8-10	45-60	6-8		慢跑	早上、傍晚						22											1
	2018.05.09			吴勇骏	男	1978.08	41	汉	诸暨	本科	170	72			13588425163	4-5			3	8-10	61-90	5：40		慢跑	早上、夜间							19	18									1
	2018.05.10			胡涛	男	1985.10.28	34	汉	安徽	大专	170	75		轮胎	13123919122	15			3	10	45-60	4		均有	夜间							3											未知时间：左膝盖、腰椎
	2018.05.11			马文骏	男	1986.11	33	汉	诸暨	本科	171	63		自由	13675767998	2-3			4	4-6	45-60			均有	傍晚、夜间								十几次									1
	2018.05.12			张春俊	男	1986.2	33	汉	丽水	大专	175	62			13291871587	2			3	10	45-60	5：30		均有	傍晚
	2018.05.12			谢惠平	男	1983.06.14	36	汉	浙江	高中	173	70			15268197118	3-4			5	8-10	61-90	4.5		均有	早上																		11月份、髌骨、半年
	2018.05.13			朱亮	男	1983.04.22	36	汉	湖北	本科	168	74		金融	15372585818	3-4			5	10	45-60	5		慢跑	早上、夜间							7	几十次										2017.12.26至今，脚踝韧带拉伤
	2018.05.13			郑剑锋	男	1982.6.18	37	汉	义乌	中专	165	66		铁路	13588000758	2-3			3	10-15	61-90	5：40		均有	早上、傍晚								4									1
	2018.05.14			赵志磊	男	1984.01	35	汉	河北	硕士	177	78		公务员	18258877505	2-3			2	10-11	61-90	5.5		慢跑	夜间						6	6										1
生成ZhangXiaoM(i)y?	2018.05.27			张晓军	男	1979.03.20	40	汉	黑龙江	大专	180	77			13588216659	3-4			4	8-10	45-60	5：30		速跑	夜间							2	4									1
	2018.05.27			刘金钢	男	1982.9.7	37	汉	河南	硕士	165	56			13429617900	3-4			2	8-10	45-60	5		速跑	夜间							7-8	5	5								1
	2018.05.28			付坤	男	1986.11	33	汉	河北	大专	169	57		销售	15088635795	3-4			2	10	45-60	6		均有	早上、傍晚						10	2	8									1
	2018.05.29			郑懿	男	1980.07.26	39	汉	江苏高邮	本科	170	80		设计师	15957478856	2-3			3	8-10	61-90	5：30-6:30		慢跑	傍晚							3	6	7									2018年初至今，脚底、脚踝
	2018.05.30			许宁	男	1983.11	36	汉	宁波	本科	169	60		通信	13357103322	4-5			3-4	10	90	5		均有	夜间							8	20+	15								1
	2018.06.02			褚有盛	男	1983.09	36	汉	宁海	本科	166	65		销售	13588420007	1-2			4	10	45-60	4：30		速跑	早上							3	1										2018.5月中旬，右踝关节，2周
	2018.06.02			姚霄	男	1981.6.26	38	汉	德清	本科	177	76		法院	13515825971	3-4			3-4	10	45-60	5		慢跑	早上、夜间							5	8									1
	2018.06.03			蒋春华	男	1981.10.	38	汉	缙云	大专	158	51		外企	13738009404	6			4	10-30	61-90	4：30		均有	早上							9	6	5								1
	2018.06.03			余进展	男	1982.07	37	汉	浙江	高中	170	70		销售	13735523550	16			1	8-10	45-60	4:40		均有	傍晚							8	15									1
	2018.06.04			郑旭江	男	1981.09.23	38	汉	建德		171	75		计算机	13738150517	2-3			3	10	61-90	5		慢跑	早上							3	8									1
	2018.06.19			李光磊	男	1988.03.22	31	汉	福建	本科	160	61		研发工程师	15805941500	2-3			5-7（基本每天）	10	61-90	6		慢跑	夜间							3	＞5										16年11月下旬右膝，持续半月
	2018.07.21			余孔方	男	1981.02.15	38	汉	江西	初中	179	60		叉车工	18867521282	4-5			5	14	70	4：20		均有	早上							2	20+	4-5
	2018.08.06			罗智群	男	1983.11	36	汉	江西	大专	169	61		设备管理	13606807467	4-5			2-3	10	61-90	6		慢跑	晚7-8点						15	3	10	2								1
	2018.08.07			白兴致	男	1986.11.4	33	汉		大专	172	65		职员	18591701986	4-5			6	15	120	4		速跑	早上、中午、傍晚、夜间						40（800公里）
	2018.08.28			严小平	男	1963.05	56	汉	杭州	硕士	177	69		投资	13705712658	3-4			2	10	61-90			慢跑	傍晚						6	6										1
	2018.08.28			吕心甫	男	1969.11	50	汉	温州	本科	171	65			13968785206	4-5			5	8-10	45-60	7		慢跑	不限
	2018.08.29			胡国强	男	1976.10.13	43	汉	横店	本科	170	68		行政	13205818156	＜1			3	5	61-90	7		慢跑	夜间						3		3									1
	2018.08.31			何国旌	男	1970.01.11	49	汉	诸暨	大专	181	165			13819129268	3-4			3	10	61-90	5		均有	夜间						23	6	17									1
	2018.09.04			张雷	男	1974.03	44	汉	山东	本科	170	71			15088787106						120-150每周																						去年5月起左膝偶尔疼痛
	2018.09.08			王龙圣	男	1969.03.21	49	汉	安徽	小学	170	60			13588302787						120-150每周																						2016年左膝，一小时
	2018.09.11			赵青松	男	1963.10.	56	汉	杭州	硕士	178	75		管理	13575733888	4-5			3	10	45-60	5.5		均有	傍晚							6-8	几十次									1
	2018.09.15			王东	男	1978.12.12	41	汉		高中	170	72		自由	13306516799	1-2			3	10	45-60	6		慢跑	早上						10		10									1
	2018.09.15			丁剑超	男	1977.12.16	42	汉	杭州	本科	178	75		公务员	13588726888	4-5			3	6-8	45-60	6		均有	中午、夜间							1	＞10		铁人三项3次							1
	2018.09.17			林峰	男	1966.01	53	汉	慈溪	大专	168	76		经理	18867870666	2-3			3-4	8-10	45-60、61-90	6		慢跑	傍晚、夜间						13	2	11									1
	2018.09.19			金剑锋	男	1969.03.20	50	汉	浙江	本科	179	72		私企	136057115411	3-4			4	10	45-60	6-7		慢跑	早上、傍晚							5										1
	2018.09.20			毛旭明	男	1969.03	50	汉	杭州	本科	161	55		管理	13805723260	3-4			4	10	61-90	6		慢跑	早上							3											2018.2右膝为主，半年
	2018.09.24			吴俊	男	1980.09.02	38	汉	江西	硕士	170	75			13819188992						＜30每周																						2018.4右膝，30min
	2018.09.28			傅宇钢	男	1983.06	35	汉	诸暨	本科	170	72			13588735516						90-120每周																					1
	2018.09.30			吕存博	男	1983.12	35	汉	温州	本科	170	65		医生	18767505560					慢跑20min，2-3公里每天	120-150每周																						脚踝
	2018.10.13			黄沛	男	1990.12.29	29	汉	江西	本科	175	70		设计	18368040091	3-4			3	8-10	45-60	5		均有	夜间							10	20+										8月前脚踝
	2018.10.18			兰浩	男	1990.07.10	29	汉	辽宁	硕士	173	74		教师	13735535685	4-5			3	6-8	45-60	5:45		慢跑	傍晚								3	2								1
	2018.10.20			沈波	男	1971.05	48	汉	宁波	本科	173	68			13805807916	3-4			5	8	45-60	5		均有	早上为主、傍晚
	2018.10.23			林思文	男	1965.3.1	54	汉	平阳	本科	175	70		体育工作者	13905716788	约17年			5	10	45-60	5：30		慢跑	傍晚								3	1									2018.5月右膝，5个月
	2018.10.24			李文龙	男	1990.12.13	28	汉	甘肃	大专	175	63			13735824518						90-120每周																					1
	2018.10.27			汤文林	男	1969.10.21	49	汉	安徽	初中	165	65		保安	155571116863						＞150min每周																						双膝十几年前疼痛
	2018.11.02			贾红波	男	1978.10.	40	汉	河北	大专	182	77			13530108151						快走一万步																					1
	2018.11.04			詹剑波	男	1988.01.30	30	汉	浙江永嘉	硕士	181	81		工程师	13575466486						30-60每周																					1
	2018.11.04			王文力	男	1981.11.17	37	汉	河北	本科	172	85			13456775928						＞150min每周																					1
	2018.11.08			刘学连	男	1977.12.18	41	汉	江苏	大专	173	84		建筑	15868462296						＜30每周																						20多年前右膝抽过积液
	2018.11.09			胡新佳	男	1984.02.16	34	汉	安徽	中专	165	58		焊工	13175096636						60-90每周																					1
	2018.11.12			王虎	男	1986.08	32	汉	中国	大专	165	67		个体户	15988508442						30-60每周																					1
	2018.11.12			王飞	男	1981.04.22	38	汉	安徽	高中	172	75			13868966450						＜30每周																					1
	2018.11.29			胡卫东	男	1972.6	47	汉	杭州	本科	173	69		交通	18606502721	4-5			3	10	61-90	5：30		慢跑	早上						20											1
	？			刘相垒	男	1978.8.18	41	汉	山东	本科	179	79		工程师	13575799241	1			3	4-6	45-60			慢跑	夜间							2										1
	2019.01.13			吴惠祥	男	1989.02	30	汉	江西	大专	172	60			13819115203	1-2			3	8-10	31-45	4：30		慢跑	傍晚								5									1
	2019.01.15			何明	男	1969.05	50	汉	杭州	本科	180	89		管理	13456841798						60-90																						未知时间，膝盖
	2019.01.17			高礼洪	男	1979.06	40	汉	四川	本科	175	70		设计师	15257171314						＞150min每周																					1
	2019.01.21			王军	男	1968.10.14	51	汉		高中	174	65		销售	15990036988	2-3			2	10	45-60	5:20		均有	不限						几次											1
	2019.01.23			沈友明	男	1981.12.08	38	汉	杭州	本科	170	79		经理	15988813096	1-2			3-5		45-120	5		均有	早上、傍晚							有	有										有
	2019.01.25			陈志朋	男	1967.11	52	汉	杭州	本科	177	70			13805713084	3-4			4	10	61-90	5：30		均有	傍晚							7		7								1
	2019.01.27			蔡文涛	男	1984.04	35				173	66				2-3			4	8-10	61-90	4.5		慢跑	傍晚、夜间							3	43654									1
	2019.01.28			潘志宏	男	1967.11	52	汉	义乌	本科	175	72		采购	13858086686	4-5			2	8-10	45-60	6		均有	夜间						40左右	10+											左膝，越野时，时间未知
	2019.01.29			呼继荣	男	1988.09.10	31	汉	云南	大专	180	69		IT	15968821181	6			4	10	61-90	4		速跑	早上、傍晚、夜间							40	30										马拉松后，关节，持续2天，时间未知
	2019.02.13			周勇	男	1976.03.10	43	汉	山东	本科	168	58		销售	13958048169	3-4			4	8-10	45-60			均有	早上、傍晚							10	3										2018.12.20右膝内侧，一周
	2019.02.16			姚道友	男	1966.11.12	53	汉	河南	中专	172	85		自由	13758211168	4-5			4	8-10	61-90			慢跑	早上、傍晚	18年	25			山地2													1987年右脚扭伤
	2019.02.22			毕晨光	男	1992.12.12	27	汉	杭州	本科	168	56		助理	15068198370	1-2			4	10	45-90	4：20-4:50		均有	早上								5									1
	2019.02.23			朱孟玉	男	1977	42	汉		专科	173	70			13588173565	2-3			3	8-10	45-60	5：30		慢跑	早上							1	3										2018年右脚踝扭伤
	2019.02.23			王勇	男	1961.09	58	汉	江苏	大专	175	85			13805710058	1-2			3	10	61-90	6		均有	傍晚			2018年杭州：1															自跑步后开始，腰，休息缓解
	2019.03.01			陈雪松	男	1972.01	47	汉	杭州	大专	174	69			13989815651	2-3			3	12	61-90	5：10		均有	早上、傍晚、夜间							1	8									1
	2019.03.03			方忠良	男	1965.03.20	54	汉	杭州	初中	172	73		司机	13805733690	＜1			1	8-10	31-45			慢跑	早上、傍晚	无					无											1
	2019.03.04			徐杰	男	1995.08	24	汉	浙江	本科	176	63		职员	15957381864	2-3			2	8-10	31-45	6		慢跑	傍晚、夜间								1										双踝关节一月前扭伤
	2019.03.14			张胜利	男	1981.11.02	38	汉		本科	181	75			13989489639	3-4			3	8-10	45-60			均有	傍晚		1	2														1
	2019.03.17			孙宏华	男	1966.08.21	53	汉	杭州	本科	169	74		机关	13646661818	4-5			4	8-10	61-90	5:20		均有	早上、夜间					近十年每年十场左右													1984年右脚踝曾扭伤过
	2019.03.18			张海东	男	1974.10.26	45	汉			172	81			13396565687	2-3			3	4-6	15-30	7		慢跑	不限	2018年		2														1
	2019.04.18			高勇	男	1975.03	44	汉	瑞安	本科	172	60		自由	13732299922	6			2-3	10-20	45-60	5		均有	夜间		2019:1次					2018:2次										1
	2019.04.19			程裕辉	男	1979.01	40	汉	安徽	中专	168	81		工程	18806534677	＞5			1	4-6	45-60			慢跑	早上、中午、傍晚			18+19年：4次														1
	2019.04.20			陆国斌	男	1971.04	48	汉	长兴	大专	168	71		自营	13588412658	3-4			3	6-8	31-45			慢跑	早上、傍晚			2018:1次															2015年膝盖积液，一个月
	2019.04.20			叶卫兵	男	1973.02	46	汉	丽水	高中	170	65		广告	13588770038	4-5			5	4-6	61-90			均有	早上、傍晚								3										快速跑10公里以上膝盖就痛
	2019.04.26			茹顺勇	男	1961.05.13	58	汉	杭州	初中	170	62		退休	13998019930	4-5			5	6-8	45-60	6-6:30		慢跑	早上、夜间							4	十几次										2014年开始左腿外侧疼痛（跑时）
	2019.04.27			季杰	男	1978.12	41	汉	江苏	硕士	164.5	67		教育	13175011152	2-3			3	8-10	45-60	6		慢跑	傍晚、夜间		2018:4次																2018年3月，右脚踝，越野时
	2019.04.28			高黎明	男	1974.02	45	汉	浙江	高中	175	75		户外	18958125468	2-3			4	8-10	61-90	5：10		均有	早上			2019:2次				1	4									1
27号上午越野21公里	2019.04.29			毛小兵	男	1968.12	51	汉	陕西	本科	165	68			13777819545	7			5	12	61-90	6		均有	早上、中午、傍晚							8	1										走时间超过2H膝盖疼，20年
	2019.05.05			王树志	男	1992.02	27	汉	湖北	大专	168	66		IT	15167179414	1-2			2	6-8	31-45	5：30		慢跑	早上		2018:2次	2018：十几次															18.19年运动后左小腿疼痛，现跑步10公里以上左小腿外侧痛
	2019.05.07			徐凯翔	男	1976.09	43	汉	杭州	硕士	170	69			15988838525	2-3			4	6-8	45-60	5：50		慢跑	早上、傍晚			2018：十次左右														1
	2019.05.08			李加兴	男	1972.12	47	汉	厦门	硕士	175	68		浙大	13326111000	4-5			3	10-15	61-90	5		均有	傍晚		1		1													1
	2019.05.11			陈建平	男	1974.04	45	汉	湖北	本科	172	75		贸易	13067977105	其他			3	8-10	61-90	6		均有	早上、夜间		2019:1次	2019:2次				2018:2次	2018:3次									1
	2019.05.11			黄国新	男	1975.08.15	44	汉	湖北	大专	175	73		HR	13357188956	4-5			2	8-10	61-90	5：30		均有	早上、傍晚		2018:7次	2018:5-6次	2018:2次														3年前越野比赛中右小腿撕裂？目前不痛；2-3年前晨跑左踝扭伤肿胀。
	2019.05.12			陈绵栋	男	1983.02.02	36	汉	江苏	本科	168	71			13310037337	1-2			4	10	45-60	6		慢跑	早上			2019:3次					2018:1次										膝盖，时间未知
	2019.05.12			王洪刚	男	1984.09.30	35	汉		本科	166	65			15990085004	＜1			4	8-10	61-90	5：20		均有	傍晚			2019:1次															膝盖
5.12早慢跑6KM	2019.05.13			李彬彬	男	1988.10.	31	汉	上海	硕士	170	63			18667040732	10			4	8-10	45-60			慢跑	早上、夜间			2019:2次				2018:1次	2018:3次										2018.10比赛时右膝疼痛，目前跑10公里以上有疼痛
	2019.05.16			盛国良	男	1980.06.16	39	汉	浙江	本科	173	50		公众传媒	15825535570	4-5			2-3	8-10	45-60	5：30		慢跑	不限								15-19:6次										2017年11月比赛左膝痛，休息后缓解，目前快速跑超8-10公里开始疼痛
	2019.05.18			刘宏	男	1968.03.17	51	汉	安徽	初中	163	65			13251019575	4-5			4	8-10	61-90	5：10		均有	早上		2019:1次		2019:1次			2018:2次	2018:8次									1
	2019.05.18			王捷	男	1991.04	28	汉	湖北	本科	178	52			13094813582	1-2			2	20	其他	6		均有	早上			2019:5次	2019:1次			2018:6次	2018:10+										18年6月右膝，持续3个月；左前脚掌跑时疼痛。
最近2年没跑马拉松	2019.05.21			刘军	男	1983.02.15	36	汉	河南	大专	179	82			15988178126	2-3			2	8-10	45-60	5		速跑	夜间										16、17年杭马								左膝部后侧、左脚掌疼
	2019.05.22			向小明	男	1982.02.02	37	汉	鄂	大专	164	57		技术工人	18758199437	4-5			4	8-10	61-90	5		均有	早上							2018:1次	2018:3次	2018:2次								1
无比赛史	2019.05.23			陈亚钧	男	1972.10.23	47	汉	四川	高中	169	69		自由	13306715666	3-4			3	2-4	45-60	6：30		慢跑	夜间																	1	无外伤史，但双膝轻痛
	2019.05.25			潘世长	男	1974.07.04	45	汉	龙泉	高中	160	72			18667938199	3-4			3	8-10	45-60	5		均有	早上、夜间			2019:2次	2019:1次			2018:4次	2018:4次	2018:5次								1	2016年骑行时右膝盖痛
	2019.05.25			徐沛华	男	1989.01.11	30	汉	慈溪	大专	170	65			13685709332	2-3			3-5（有时不跑）	10	45-60	5：30		均有	不限（晚上居多）			2019：＞3	2019:1次			2018:1次	2018:5+	2018:1次									2018年双膝盖，不运动时偶有疼痛
	2019.05.26			金磊磊	男	1983.10.	36	汉	东阳	本科	172	80		工厂	15857144221	3-4			3	6-8	31-45	5：30		均有	早上、夜间								2018:3次										2015年开始双膝盖打球时疼痛，跑步时正常，休息1周恢复
	2019.05.30			郭飞玉	男	1974.08.19	45	汉	浙江	大专	177	75		华东医药	13958003946	＜1			4	8-10	45-60	5		均有	早上			1															5月中旬，左膝外侧，跑时痛
	2019.05.31			曹华	男	1987.02	32	汉	江西	大专	168	62			13858147759	1-2			2	5	45-60	7		慢跑	早上、夜间			2018:1次															2018年10月，右膝
	？			李凯	男	1981.03.	38	汉	安徽	中专	168	62		个体	15868193559	＜1			1	4-6	15-30	7:30		慢跑	傍晚																	1
开始换新表	20190826		膝踝	陈志朋	男	1962.11.	57	汉	杭州	本科	177	70			13805713084	3	12	260	5	10	60	5：30	170			14	3	3	8		31	7	10	14					1				右膝			1
	20190829		膝肌肉	王孝禄	男	1969.06	50	汉	临安	本科	170	65			13588477329	1	8	100	3	8	60	5：40	160			2		2			2		2							1	拉伸	1				1		一般运动鞋
	20190830		膝踝	何国生	男	1972.11	47	汉	杭州	高中	175	65		行政	13857167889	1	5	150	4	7	60	6：30				无					无							1					今年8.13右踝痛						耐克
	20190831		肌肉踝	栗捷	男	1969.11.	50	汉	江苏	本科	180	66		公务员	13588043598	5	11	100	3	10	40	6	170			1		1			10							1					4年前右膝盖，关节镜			1			迪卡侬
骑车为主，重度吸烟	20190902		膝踝	陈祖民	男	1975.02.24	44	汉		中专	173	86			15372583131	3	10	150	5	7	40	7：30				无					无										拉伸	1				1
	20190906		膝踝肌肉	毛军丽	男	1978.01.25	41	汉	河南	本科	173	78			15058181217	7	3	30	1	10	60	5：30				1	1				6	6				C			1			1				1
	20190911		膝踝	王海良	男	1973.11.	46	汉	山东	高中	169	54			13757125374	1.5	11	150	3	10	60	5：30	168			1		1			1		1			D					慢走	1				1			耐克
	20190916		膝踝	朱晓军	男	1967.08.01	52	汉	南通	本科	158	58		工程师	18005883852	3	12	150	3	20	150	6				5		5			7		7					1				1				1
9.18早上10公里	20190919		膝肌肉	王会强	男	1968.11.	51	汉	石家庄	本科	175	74		商贸公司	18903396053	2	10	150	5	10	60	6：30	180			1		1			1		1						1				最近，膝盖，按摩			1			阿迪达斯
前一天跑18公里	20190921		踝	王建强	男	1954	55	汉	杭州	高中	175	63		退休	15988871287	5	12	300	2	30	180	6：50-7:00				5		5								A（最近一次）					慢走	1				1
	20190922		膝踝	施秀峰	男	1968.01.21	51	汉			148	75			13805723178	8	12	150	4	10	60	5				3		3			7		7					1					5.19脚底			1
前一天晚10公里。2007年1月早期胃癌，胃切除1/2	20190924		膝踝	丁建忠	男	1966.09.18	53	汉	浙江	本科	170	66		退休	13968009408	1	10	80	2	10	70	6	180			1		1			1		1							1	拉伸	1				1			阿迪达斯
	20190925		膝踝	陈炳华	男	1964.08	55	汉	杭州	大专	167	64			13905816583	0.5	6	170	3-4	10	60	6	170			无		无			无		无					1				1				1			阿迪达斯
前天跑11公里，昨天打乒乓球	20190926		膝踝	包华明	男	1969.02	50	汉	浙江	本科	172	75		销售	13600518685	5	12	60	3	7	50	5：30	172			0					3	1	2								拉伸		2017年左脚踝跑后肿胀，休息后缓解。			1			耐克
1007跑9公里	20191009		膝踝	谭剑法	男	1965.09.22	54	汉	浙江	大专	175	76		个体	13372566788	4	5	8	3	10	90	6：45							1										1			1				1			耐克
	20191012		膝踝	金学勇	男	1971.11.	48	汉			170	73			13819178178	1	12	90	2-3	10	60	6	150			1		1			1		1				1	1	1			1				1			迪卡侬
1013早上跑23公里	20191016		膝肌肉	朱建焕	男	1969.01.19	50	汉	宁波	高中	176	72			13705719230	2	12	130	3	10	60	5	175			4	1	1			8	5	3			B				1			双髂胫束			1			阿迪达斯
	？			余捷	男	1988.07	31	汉	杭州	本科	175	60		职员	13819122411			＞150																									右膝
[truncated: 30 more columns]

## Sheet: 女
																										最近一年参加正规比赛次数					总共参加正规比赛次数					起跑分区	赛后恢复方式					最近一年有无受伤史				有无扁平足		常用跑鞋信息
备注	初检时间	检查部位	序号	姓名	性别	出生日期	年龄	民族	籍贯	文化程度	身高（mm）	体重（kg）	BMI	工作	联系方式	跑龄（年）	每年跑步月数	月跑量(km)	每周跑步次数	每次跑步公里数	每次跑步时长（min）	配速（min/km）	步频（次/min）	跑步方式（慢跑、速跑、均有）为主	跑步时间段（早、中、下、傍、夜、不限）	总计	全马	半马	越野	其他马拉松赛事类型	总计	全马	半马	越野	其他马拉松赛事类型		静坐	慢跑	按摩	冷水湿敷（浸泡）	其他	无	有			无	有	类型	品牌
	2018.11.02			柳玉娟	女	1971.10.01	37	汉		初中	160	58.5		个体	13059965556						30-60每周																					1
	2018.12.29			朱传珍	女	1973.12.05	46	汉	安徽	大专	167	58		职员	13806508590	2-3			3	10	45-60	6		慢跑	早上							4	很多									1
	2019.01.08			叶文香	女	1982.10.20	37	汉	安徽	大专	166	64		个体	18868835976	＜1			2	6-8	45-60	7		均有	傍晚								很多次									1
	2019.01.09			杨琴	女	1971.08.	38	汉	杭州	本科	169	55		财务	18758186090	2-3			3	8-10	45-60	5.1		慢跑	傍晚		3																偶尔
	2019.01.10			周雯	女	1988.01.12	31	汉	浙江	本科	166	52		设计	18667121299	2-3			3	6-8	31-45	05:30:00		慢跑	夜间							√	√	√									上周，小腿前部肌肉、足底
	2019.01.11			黄红日	女	1977.02.	42	汉	湖南	大专	164.5	54		自由	13777489275	＜1			3	6-10	45-60	06:30:00		慢跑	傍晚			1														1
	2019.01.12			张艳红	女	1981.04.17	38	汉	江苏		168	65			13738068926	2-3			3	4-6	45-60	7		慢跑	早上、傍晚、夜间																	1
	2019.01.13			刘姗	女	1989.12.	30	汉	江西	大专	153	47		文员	13325815263						30-60							1														1
	2019.01.14			胡木兰	女	1982.10.	37	汉	淳安	本科	160	52		财务	13655817573	2-3			3	10	45-60	6		慢跑	不限							√	√										2年前，膝盖，持续3个月
	2019.01.16			罗芳	女	1980.08.25	39	汉	杭州		165	64			18657105385	1-2			2	6-8	61-90	6		慢跑	早上、傍晚							2	3	3-4								1
	2019.01.20			金淑敏	女	1958.07.31	61	汉	嘉兴	初中	165	63		退休	13777897421	2-3			2	8-10	31-45			慢跑	夜间		1	5				2	12									1
	2019.01.24			沈国琴	女	1971.01.11	48	汉	杭州	大专	171.5	59		财务	13805798477	1-2			3	8-10	61-90	6		慢跑	不限			6	2													1	膝盖，26年
	2019.01.26			曹彩凤	女	1974.10.	45	汉	浙江	大专	155	52		职员	13355810216	＜1			4	8-10	45-60	6		均有	夜间			1														1
	2019.01.27			李金侠	女	1975.07.02	44	汉			164	55			15968822105	2-3			3	6-8	45-60			慢跑	早上、傍晚							无	7-8										一周前右踝扭伤
	2019.01.30			傅虹	女	1981.12.06	38	汉	杭州	本科	168	55		工厂	13903057447	2-3			5	12	61-90	5~5:30		均有	早上、傍晚、夜间							6	＞10	＞10								1
	2019.01.31			王筱花	女	1972.08.08	37	汉	兰溪	中专	163	64			13857179583	2-3			3	8-10	45-60			慢跑	早上、夜间		2017:1次	2018:3次														1
	2019.02.16			陈红英	女	1960.01.	59	汉	杭州	本科	162	55		档案管理	13588850415	12			5	8-10	61-90	05:30:00		均有	早上								20-30										3年前右踝背部骨裂
	2019.02.24			虞爱琴	女	1988.07.04	31	汉	浙江	大专	166	50		商人	13588353672	2-3			5	＞10	61-90	06:10:00		均有	早上、夜间			1														1
	2019.03.12			杨秋婵	女	1981.09.09	38	汉	江西	大专	160	70		职员	13757106802	2-3			4	8-10	61-90	7		慢跑	早上、夜间		6	5														1
	2019.03.15			金跃珍	女	1973.02.17	46	汉	浙江	本科	160	52		会计	15990167556	1-2			2	6-8	45-60	06:45:00		慢跑	夜间			2018:1次					2017:5次										2018.01左踝扭伤
	2019.03.16			宋爱玲	女	1964.10.	55	汉	浙江	本科	169	67			13588011779	4-5			3	8-10	61-90	6-7		慢跑	夜间		2018:6次	2018:4次															3年前左踝扭伤
	2019.03.17			胡庆新	女	1969.04.15	50	汉			160	55			13750895286	3-4			3	10	61-90	06:30:00		慢跑	傍晚								6-7次									1
	2019.04.17			蒋利红	女	1972.04.17	47	汉		本科	150	46		财务	15314617120	2-3			3	6-8	31-45			慢跑	早上、傍晚		1	3				2	8	2								1
	2019.04.21			陈海纶	女	1969.08.31	50	汉	浙江	本科	168	58		教育	13588710998	1			3	8-10	31-45、61-90	6		均有	傍晚、夜间			2					2										去年十月，左腿肌腱炎症，已恢复
个人信息貌似哪个电脑里	2019.04.21			洪爱芳	女
	2019.04.23			唐洁	女	1974.01.01	45	汉	杭州	大专	165	65		财务	13336190937	3-4			3	8-10	61-90	06:30:00		慢跑	早上、傍晚			1					5-6									1
	2019.04.24			刘晓兰	女	1983.11.	36	汉	杭州	本科	158	50		职员	13735573601	3-4			2	6-8	45-60	06:30:00		慢跑	傍晚		1	5	1-2													1
	2019.04.25			郭金瑾	女	1989.04.	30	汉	山东	本科	171	74		工程师	18810990993	1-2			3	8-10	45-60	7		慢跑	傍晚							4	6									1
	2019.04.27			姜莉	女	1977.05.14	42	汉			160	56			13958118469	2-3			3	6-8	45-60	06:30:00		慢跑	傍晚		2018:1次	2018:3次														1
	2019.04.28			常晓莉	女	1977.05.27	42	汉	河北	本科	160	50			18058768166	3-4			4	6	31-45	06:15:00		慢跑	早上、傍晚、不限			2018：2次															2017.12左脚踝韧带疲劳性损伤，先跑步＞10公里时左腿痛
	2019.05.06			汪美玲	女	1961.01.20	58	汉	杭州	初中	164	55		退休	15336551515	1-2			3	6-8	45-60	06:15:00		均有	不限			2	1				2018:3次										跑5公里开始，左膝内后侧，不定时
	2019.05.10			王婷	女	1973.01.08	46	汉		本科	154	52			18057190200	2-3			4	8-10	45-60	6		慢跑	早上			2019:1次					2018:2次										2012爬山后右膝痛检查为关节积液
	2019.05.14			冉琼	女	1972.07.04	47	汉	杭州	大专	160	59.5			18368007911	9			5	10	45-60	5		均有	早上				1	18年杭马													2018.7.12、2019.2.1脚踝
	2019.05.15			张木芳	女	1983.02.13	36	汉	安徽	本科	159	55		房产评估师	13456765694	1-2			3	8-10	45-60	05:30:00		均有	早上		2018:1次	18-19:2次	2018:3次														2019.2.1左脚扭伤，目前走路、慢跑无影响
	2019.05.24			张月萍	女	1987.10.	32	汉		本科	158	62			13656662643	1-2			2	8-10	45-60	06:30:00		慢跑	早上、傍晚			2019:2次	2019:1次				2018:2次										2018年爬山后，左膝盖，半月板内侧后角II级损伤
	2019.05.26			杨轶	女	1981.12.	38	汉	浙江	本科	154	50		财务	13732553007	3-4			2	4-6	31-45	6		慢跑	夜间			2019:1次		2019:1次超马（50公里）		2018:1次	2018:5次	2018：1次									2019.3月超马50km比赛后双膝疼痛，目前正常，2个月
	2019.05.27			吕银珍	女	1978.12.09	41	汉	湖北	高中	165	60		洗涤	18969161711	4-5			4	6-8	31-45	06:30:00		慢跑	早上			2019:1次					2018:4次									1
	2019.05.29			赵侠	女	1977.11.	42	汉	安徽	高中	154	50		摄影	18806532302	3-4			5	6-8	31-45	6		慢跑	早上			18-19:3次															2016.8右膝，2019.5左膝
开始新表格	20190831	踝肌肉		许勤飞	女	1978.05.07	41	汉	杭州	高中	161	54		公交公司	13777551757	3	12	100	3	5-10	60	6	170										1								慢走	1				1			耐克
9.3初检双膝双踝骨髓水肿，9.10休息后非常	20190903	膝踝肌肉		龚素敏	女	1976.09	43	汉	江西新余	本科	153	46.6		宠物医师	13867181756	＞1	12	200	4	10	60	05:30:00	190多			4		3	1		4		3	1							拉伸	1				1			亚瑟士
	20190912	膝肌肉		胡芝惠	女	1963.03.22	56	汉		高中	165	56		退休	18867121638	2	8	200	5	10	70	06:30:00	178			2		2			2		2					1		1		1				1
	20190914	膝踝肌肉		赖玲瑛	女	1961.04.08	58	汉	杭州	本科	158	53		退休		5	12	200	6	8	80	06:30:00				4		3	1										1	1			右脚踝，休息3个月不跑步			1
	20190914	膝踝肌肉		赖玮瑛	女	1963.09.14	56	汉	淳安	高中	154.5	57		泳教	13656813908	5	8	100	2	12	70	6				8	2	6	3		36	3	33	8		C					慢走	1				1			亚瑟士
3天前20公里	20190915	膝踝肌肉		周树梅	女	1968.01.23	51	汉	江苏	高中	165	55			13588437601	5	12	160	3	12-15	90	06:40:00	178			3	1	2								D			1	1			去年7月，右膝盖，休养			1		稳定、缓冲	亚瑟士
	20190922	膝肌肉		何秀英	女	1963.09.20	56	汉		高中	162	53		退休	13/9941366783	2		120	4	7-10	1个多小时	6：30-7:00				1		1			1		1					1			拉伸	1				1
	20191012	膝踝		韩锐	女	1978.04.	41	汉	北京	本科	172	57			13718803507	1	12	100	3	10	60	05:40:00				0					0										拉伸	1				1			Ascis
	20191013	膝踝		陈吉	女	1969.03.12	50	汉	杭州	高中	166	60		财务		1	6	130	4	10	60	5：30-6：00	170			0					0							1	1		拉伸		201909右踝扭伤后跑10公里后右膝肿痛，目前正常			1			阿迪达斯、亚瑟士
前天10公里	20191017	膝肌肉		胡立飞	女	1971.01.20	48	汉		初中	156	57		经商		0.5	6	60	2	7	40	7				0					0										拉伸	1				1			阿迪达斯
	20191018	膝肌肉		郭梅	女	1972.10.05	47	汉	诸暨	本科	162	66.5		在职	15267100600	1	12	100	4	10	60	06:45:00				3		2								D				1	拉伸		2年前开始跑步时受伤，左脚踝痛，双膝盖痛			1			耐克
	20191019	膝肌肉		干建丽	女	1972.12.	47	汉	萧山	本科	159	49		电力	13588779371	4		80	3	5	30	06:20:00	180			4		4			12		12						1			1				1
	20191019	膝踝		陈勇妹	女	1973.07.26	46	汉	杭州	高中	158	52				1.5	12	150	5	7-10	40-60	05:40:00	195			1		1			1		1					1				1				1			耐克
1020半马比赛	20191023	膝踝		仇裕花	女	1975.08.01	44	汉	赣	初中	159	48			13588033793	2	4	60	3	5	40	7				1		1			1		1								拉伸	1				1
	20191024	膝踝		盛利	女	1969.04.17	50	汉	杭州	大专	158	48.5			13588701066	1		30	1	6	80	7				0					0										拉伸、慢走、骑车		2016年左膝疼痛未做过检查和治疗；2019年6月爬山时左膝受伤。			1			斯凯奇
	20191102	膝肌肉		池莉萍	女	1977.05.	42	汉	浙江	本科	165	60			13735885055	4	10	80	2	10	60	06:45:00	180			2	1	1			10	2	8			C		1	1			1				1			亚瑟士
	20191202	膝踝肌肉		徐丽	女	1983.07.25	36	汉	萧山	本科	161	45		新媒体	18058144725	5	43654	30-40	43499	5-7	30	6	180			1	1				2	1	1			C				1			2019十月初左膝摔伤，X线正常			1			亚瑟士
[truncated: 30 more columns]

## Sheet: TJ年龄大BMI大配速慢
序号	编码	排序	姓名	男女	年龄	身高	体重	BMI	跑龄	每次跑量	周跑次数	周跑量	月跑量	配速	右膝软骨有无损伤	R髌骨	R滑车	R股内	R股外	R胫内	R胫外	右膝半月板有无损伤	R内前	R内后	R外前	R外后	右膝骨髓水肿	右膝脂肪垫	右膝关节积液等级	左膝软骨有无损伤	L髌骨	L滑车	L股内	L股外	L胫内	L胫外	左膝半月板有无损伤	L内前	L内后	L外前	L外后	左膝骨髓水肿等级	左膝脂肪垫	左膝关节积液等级
1	1	1	边赟	1	34	1.68	66	23.4	7	9	5	45	203	7	1	0	0	0	0	0	0	1	0	0	0	0	0	2	1
2	2	2	吴勇骏	1	41	1.7	72	24.9	4.5	9	3	27	122	5.67	1	0	0	0	0	0	0	2	1	1	1	1	0	1	0	1	0	0	0	0	0	0	2	1	1	1	1	0	1	0
3	3	3	胡涛	1	34	1.7	75	26	15	10	3	30	135	4	2	2	2	0	0	0	0	1	0	0	0	0	1	1	1	2	2	2	0	0	0	0	1	0	0	0	0	0	1	0
5	5	5	张春俊（马？	1	33	1.75	62	20.2	2	10	3	30	135	5.5	1	0	0	0	0	0	0	1	0	0	0	0	0	1	0
6	6	6	谢惠平（马？	1	36	1.73	70	23.4	3.5	9	5	45	203	4.5	1	0	0	0	0	0	0	2	0	0	1	1	0	1	2
7	7	7	郑剑锋	1	37	1.65	66	24.2	2.5	12.5	3	38	169	5.67	1	0	0	0	0	0	0	1	0	0	0	0	0	1	0
8	8	8	赵志磊	1	35	1.77	78	24.9	2.5	10.5	2	21	95	5.5	1	0	0	0	0	0	0	1	0	0	0	0	0	1	0
9	9	9	刘金钢	1	37	1.65	56	20.6	3.5	9	2	18	81	5	1	0	0	0	0	0	0	1	0	0	0	0	0	1	2	1	0	0	0	0	0	0	1	0	0	0	0	0	1	1
10	10	10	付坤	1	33	1.69	57	20	3.5	10	2	20	90	6	1	0	0	0	0	0	0	1	0	0	0	0	0	1	0
12	12	12	许宁	1	36	1.69	60	21	4.5	10	3.5	35	158	5	1	0	0	0	0	0	0	1	0	0	0	0	0	1	1	1	0	0	0	0	0	0	1	0	0	0	0	0	1	1
13	13	13	褚有盛	1	36	1.66	65	23.6	1.5	10	4	40	180	4.5	1	0	0	0	0	0	0	2	0	1	0	0	0	1	1
14	14	14	姚霄	1	38	1.77	76	24.3	3.5	10	3.5	35	158	5	1	0	0	0	0	0	0	1	0	0	0	0	0	2	1
15	15	15	蒋春华	1	38	1.58	51	20.4	6	20	4	80	360	4.5	1	0	0	0	0	0	0	2	0	1	0	0	0	1	0	1	0	0	0	0	0	0	1	0	0	0	0	0	1	0
16	16	16	余进展	1	37	1.7	70	24.2	16	9	1	9	41	4.67	1	0	0	0	0	0	0	2	0	1	0	0	0	2	1
17	17	17	郑旭江	1	38	1.71	75	25.6	2.5	10	3	30	135	5	2	2	0	0	0	0	1	2	0	1	0	0	0	1	2
18	18	18	李光磊	1	31	1.6	61	23.8	2.5	10	6	60	270	6	1	0	0	0	0	0	0	1	0	0	0	0	0	2	1	1	0	0	0	0	0	0	1	0	0	0	0	0	2	2
19	19	19	余孔方	1	38	1.79	60	18.7	4.5	14	5	70	315	4.33	1	0	0	0	0	0	0	2	0	2	0	0	1	1	1
20	20	20	白兴致	1	33	1.72	65	22	4.5	15	6	90	405	4	1	0	0	0	0	0	0	2	1	2	0	0	1	2	1	1	0	0	0	0	0	0	1	0	0	0	0	1	1	1
21	21	21	严小平	1	56	1.77	69	22	3.5	10	2	20	90	7.5	2	1	0	0	0	0	0	2	1	2	1	1	0	2	0
22	22	22	吕心甫（马？	1	50	1.71	65	22.2	4.5	9	5	45	203	7	2	0	2	0	0	0	0	2	0	0	0	0	1	1	1	2	0		0	0	0	2	2	0	2	3	3	1	1	1
24	24	24	何国旌	1	49	1.81	82	25	3.5	10	3	30	135	5	2	0	2	2	0	0	0	2	0	1	0	0	1	1	0	1	0	0	0	0	0	0	2	0	1	0	0	1	1	1
25	25	25	赵青松	1	56	1.78	75	23.7	4.5	10	3	30	135	5.5	2	4	0	0	0	0	0	2	2	2	2	2	1	1	1	1	0	0	0	0	0	0	2	0	3	0	2	3	1	1
27	27	27	丁剑超	1	42	1.78	75	23.7	4.5	7	3	21	95	6	2	0	1	0	0	0	0	2	0	1	0	0	1	2	1	1	0	0	0	0	0	0	1	0	0	0	0	0	1	1
29	29	29	金剑锋	1	50	1.79	72	22.5	3.5	10	4	40	180	6.5	1	0	0	0	0	0	0	2	1	2	1	1	0	1	1
30	30	30	毛旭明	1	50	1.61	55	21.2	3.5	10	4	40	180	6	1	0	0	0	0	0	0	2	1	2	1	1	1	1	0	2	2	1	0	0	0	0	2	1	1	1	1	1	1	0
31	31	31	黄沛	1	29	1.75	70	22.9	3.5	9	3	27	122	5	1	0	0	0	0	0	0	1	0	0	0	0	0	1	1
32	32	32	兰浩	1	29	1.73	74	24.7	4.5	7	3	21	95	5.75	1	0	0	0	0	0	0	1	0	0	0	0	0	1	1
33	33	33	沈波（马？	1	48	1.73	68	22.7	3.5	8	5	40	180	5	2	1	1	0	0	0	0	2	2	2	1	1	0	2	2
34	34	34	林思文	1	54	1.75	70	22.9	17	10	5	50	225	5.5	1	0	0	0	0	0	0	2	0	3	0	0	0	2	1	1	0	0	0	0	0	0	2	2	2	0	0	0	2	1
35	35	35	胡卫东	1	47	1.73	69	23.1	4.5	10	3	30	135	5.5	1	0	0	0	0	0	0	2	1	2	1	1	0	2	1
36	36	36	吴惠祥	1	30	1.72	60	20.3	1.5	9	3	27	122	4.5	1	0	0	0	0	0	0	1	0	0	0	0	0	1	1
37	37	37	王军	1	51	1.74	65	21.5	2.5	10	2	20	90	5.33	1	0	0	0	0	0	0	2	1	1	0	0	3	1	1
38	38	38	沈友鸣（跑量？	1	38	1.7	79	27.3	1.5		4			5	1	0	0	0	0	0	0	2	0	1	0	0	0	1	2	1	0	0	0	0	0	0	2	0	2	0	0	0	2	1
39	39	39	陈志朋	1	52	1.77	70	22.3	3.5	10	4	40	180	5.5	1	0	0	0	0	0	0	2	0	2	0	0	1	1	1	2	0	1	0	0	0	0	2	1	1	1	1	0	1	1
40	40	40	蔡文涛	1	35	1.73	66	22.1	2.5	9	4	36	162	4.5	1	0	0	0	0	0	0	2	0	1	0	0	0	1	1
41	41	41	潘志宏	1	52	1.75	72	23.5	4.5	9	2	18	81	6	2	0	0	0	2	0	0	2	0	2	0	0	1	1	2	2	0	0	0	3	0	0	2	1	1	1	1	2	1	1
42	42	42	呼继荣	1	31	1.8	69	21.3	6	10	4	40	180	4	1	0	0	0	0	0	0	1	0	0	0	0	0	1	2
43	43	43	周勇	1	43	1.68	58	20.5	3.5	9	4	36	162	5.56	1	0	0	0	0	0	0	1	0	0	0	0	0	1	0	1	0	0	0	0	0	0	2	1	1	1	1	1	1	1
44	44	44	姚道友	1	53	1.72	85	28.7	4.5	9	4	36	162	5.56	2	0	0	2	0	0	0	2	0	2	1	2	1	1	1
45	45	45	毕晨光	1	27	1.68	56	19.8	1.5	10	4	40	180	4.58	1	0	0	0	0	0	0	1	0	0	0	0	0	1	1
46	46	46	王勇	1	58	1.75	85	27.8	1.5	10	3	30	135	6	2	0	2	0	0	0	0	2	1	1	1	1	1	1	2
47	47	47	陈雪松	1	47	1.74	69	22.8	2.5	12	3	36	162	5.17	1	0	0	0	0	0	0	2	1	2	1	1	1	1	1
49	49	49	徐杰	1	24	1.76	63	20.3	2.5	9	2	18	81	6	1	0	0	0	0	0	0	1	0	0	0	0	0	1	1
50	50	50	张胜利	1	38	1.81	75	22.9	3.5	9	3	27	122	5.56	2	0	0	2	2	0	0	2	1	1	0	0	1	1	0
51	51	51	孙宏华	1	53	1.69	74	25.9	4.5	9	4	36	162	5.33	2	4	2	0	0	0	0	2	1	1	2	2	3	1	2
52	52	52	张海东	1	45	1.72	81	27.4	2.5	5	3	15	68	7	2	2	3	0	0	0	0	2	0	1	0	0	2	2	2	2	0	4	0	0	0	0	2	1	1	0	0	1	2	2
53	53	53	毛小兵	1	51	1.65	68	25	7	12	5	60	270	6	2	1	0	0	0	0	0	2	1	1	1	1	0	1	1	2	2	0	0	0	0	0	2	0	2	1	1	0	1	0
54	54	54	徐凯翔	1	43	1.7	69	23.9	2.5	7	4	28	126	5.83	2	0	1	0	0	0	0	2	0	2	0	0	1	1	1	2	0	0	0	2	0	0	2	0	2	0	0	2	1	1
55	55	55	李加兴	1	47	1.75	68	22.2	4.5	12.5	3	38	169	5	1	0	0	0	0	0	0	2	0	2	0	0	0	1	0	1	0	0	0	0	0	0	2	0	1	0	0	0	1	0
56	56	56	陈建平（跑龄？	1	45	1.72	75	25.4		9	3	27	122	6	2	0	1	0	0	0	0	2	1	1	1	1	1	2	0	2	0	2	0	0	0	0	2	1	1	1	1	2	1	0
60	60	60	李彬彬	1	31	1.7	63	21.8	10	9	4	36	162	5.56	1	0	0	0	0	0	0	2	1	1	1	1	0	1	0	1	0	0	0	0	0	0	2	1	1	1	1	0	1	1
61	61	61	盛国良	1	39	1.73	50	16.7	4.5	9	2.5	23	101	5.5	1	0	0	0	0	0	0	1	0	0	0	0	0	1	0	1	0	0	0	0	0	0	2	0	1	0	0	1	2	1
62	62	62	刘宏	1	51	1.63	65	24.5	4.5	9	4	36	162	5.17	1	0	0	0	0	0	0	2	1	2	1	1	0	1	1	1	0	0	0	0	0	0	2	1	2	1	1	1	1	1
63	63	63	王捷	1	28	1.78	52	16.4	1.5	20	2	40	180	6	1	0	0	0	0	0	0	1	0	0	0	0	0	2	1	1	0	0	0	0	0	0	1	0	0	0	0	0	1	1
64	64	64	刘军	1	36	1.79	82	25.6	2.5	9	2	18	81	5	2	0	2	0	0	0	1	2	1	1	1	1	2	2	1	2	0	2	0	0	0	0	2	1	1	1	1	3	1	1
65	65	65	向小明	1	37	1.64	57	21.2	4.5	9	4	36	162	5	1	0	0	0	0	0	0	1	0	0	0	0	0	1	1	1	0	0	0	0	0	0	1	0	0	0	0	0	2	1
67	67	67	潘世长	1	45	1.6	72	28.1	3.5	9	3	27	122	5	1	0	0	0	0	0	0	2	0	1	0	0	2	1	1	1	0	0	0	0	0	0	2	1	1	0	0	0	1	1
68	68	68	徐沥华	1	30	1.7	65	22.5	2.5	10	4	40	180	5.5	1	0	0	0	0	0	0	1	0	0	0	0	0	2	1	1	0	0	0	0	0	0	2	0	2	0	0	0	1	1
69	69	69	金磊磊	1	36	1.72	80	27	3.5	7	3	21	95	5.5	2	0	2	0	0	0	0	2	1	1	0	0	1	1	0	2	2	3	0	0	0	0	2	1	1	1	1	3	2	1
72	72	72	王孝禄	1	50	1.7	65	22.5	1	8	3	24	108	5.67	1	0	0	0	0	0	0	2	1	1	1	1	0	1	1	1	0	0	0	0	0	0	2	1	1	1	1	0	1	0
73	73	73	何国生（马？	1	47	1.75	65	21.2	1	7	4	28	126	6.5	2	0	0	0	2	0	0	2	1	2	1	1	1	2	1	2	0	0	2	2	2	0	2	2	2	2	2	2	2	2
74	74	74	陈祖民（马？	1	44	1.73	86	28.7	3	7	5	35	158	7.5	2	0	2	0	0	0	0	2	0	1	1	1	0	2	1	2	0	2	0	0	0	0	2	1	2	1	1	0	2	1
75	75	75	毛军丽	1	41	1.73	78	26.1	7	10	1	10	45	5.5	2	4	2	0	0	0	0	2	1	1	1	1	3	2	1	2	4	0	0	0	0	0	2	1	1	1	1	3	2	1
76	76	76	王海良	1	46	1.69	54	18.9	1.5	10	3	30	135	5.5	1	0	0	0	0	0	0	2	1	1	1	1	0	2	0	2	0	2	0	0	0	0	2	1	1	1	1	3	2	1
77	77	77	朱晓军	1	52	1.58	58	23.2	3	20	3	60	270	6	2	1	0	2	0	2	0	2	0	2	1	1	1	2	1	2	1	0	0	2	0	0	2	2	2	1	1	2	2	1
78	78	78	王会强	1	51	1.75	74	24.2	2	10	5	50	225	6.5	2	0	2	0	0	1	1	2	0	2	1	1	0	2	1	2	0	2	0	0	0	2	2	2	2	1	1	0	2	2
79	79	79	王建强	1	55	1.75	63	20.6	5	10	5	50	300	6.92	2	1	0	0	0	0	0	2	2	2	2	2	1	2	2	2	1	0	0	2	0	1	2	2	2	2	2	0	2	2
81	81	81	丁健忠	1	53	1.7	66	22.8	1	10	2	20	90	6	2	0	1	0	0	0	0	2	2	2	2	2	2	1	2	1	0	0	0	0	0	0	2	2	2	2	2	0	1	2
83	83	83	包华明	1	50	1.72	75	25.4	5	7	3	21	95	5.5	2	1	1	0	0	0	0	2	1	2	1	1	1	2	1	2	1	0	0	0	0	0	2	2	2	1	1	0	2	2
84	84	84	谭建法	1	54	1.75	76	24.8	4	10	3	30	135	6.75	2	0	4	0	0	0	0	2	2	2	2	2	2	2	1	2	0	4	0	0	0	0	2	2	2	2	2	1	2	1
85	85	85	金学勇	1	48	1.7	73	25.3	1	10	2.5	25	113	6	1	0	0	0	0	0	0	2	0	2	0	0	0	2	1	1	0	0	0	0	0	0	2	0	1	0	0	0	1	0
86	86	86	朱建焕	1	50	1.76	72	23.2	2	10	3	30	135	5	2	1	1	1	0	0	0	2	1	2	1	1	0	2	2	2	1	2	0	0	0	0	2	1	2	1	1	1	2	1
1	1	88	朱传珍	2	46	1.67	58	20.8	2.5	10	3	30	135	6	1	0	0	0	0	0	0	2	0	1	0	1	1	2	2
3	3	90	杨琴	2	38	1.69	55	19.3	2.5	9	3	27	121.5	5.1	1	0	0	0	0	0	0	1	0	0	0	0	1	1	2	1	0	0	0	0	0	0	1	0	0	0	0	1	1	1
4	4	91	周雯	2	31	1.66	52	18.9	2.5	7	3	21	94.5	5.5	1	0	0	0	0	0	0	1	0	0	0	0	1	1	1
6	6	93	张艳红	2	38	1.68	65	23	2.5	5	3	15	67.5	7	2	0	2	0	1	0	0	1	0	0	0	0	2	1	0
8	8	95	胡木兰	2	37	1.6	52	20.3	2.5	10	3	30	135	6	1	0	0	0	0	0	0	1	0	0	0	0	0	1	1
9	9	96	罗芳	2	39	1.65	64	23.5	1.5	7	2	14	63	6	1	0	0	0	0	0	0	2	0	1	0	0	1	1	1
13	13	100	李金侠	2	44	1.64	55	20.4	2.5	7	3	21	94.5	7.14	2	2	0	0	2	0	0	1	0	0	0	0	2	1	1
15	15	102	王筱花	2	37	1.63	64	24.1	2.5	9	3	27	121.5	5.56	2	0	0	2	0	0	0	2	0	1	1	1	0	1	2
16	16	103	陈红英	2	59	1.62	55	21	12	9	5	45	202.5	5.5	2	2	0	0	0	0	0	2	2	3	2	2	3	2	2
17	17	104	虞爱琴	2	31	1.66	50	18.1	2.5	10	5	50	225	6.17	1	0	0	0	0	0	0	1	0	0	0	0	0	2	0
18	18	105	杨秋婵	2	38	1.6	70	27.3	2.5	9	4	36	162	7	1	0	0	0	0	0	0	1	0	0	0	0	0	1	1	1	0	0	0	0	0	0	2	1	1	0	0	1	1	1
19	19	106	金跃珍	2	46	1.6	52	20.3	1.5	7	2	14	63	6.75	1	0	0	0	0	0	0	2	2	2	2	2	0	1	2
20	20	107	宋爱玲	2	55	1.69	67	23.5	4.5	9	3	27	121.5	6.5	2	1	0	0	0	0	0	2	1	1	1	1	0	1	2	2	1	0	0	0	0	0	2	1	1	1	1	1	1	1
21	21	108	胡庆新	2	50	1.6	55	21.5	3.5	10	3	30	135	6.5	2	1	0	0	0	0	0	2	1	1	1	1	2	1	1
22	22	109	蒋利红	2	47	1.5	46	20.4	2.5	7	3	21	94.5	5.43	1	0	0	0	0	0	0	1	0	0	0	0	1	1	1
23	23	110	陈海纶	2	50	1.68	58	20.5	1	9	3	27	121.5	6	2	0	0	0	2	0	0	2	1	1	1	1	1	1	1	2	0	0	0	2	0	0	2	1	1	1	1	3	1	1
25	25	112	刘晓兰	2	36	1.58	50	20	3.5	7	2	14	63	6.5	1	0	0	0	0	0	0	1	0	0	0	0	0	2	1	1	0	0	0	0	0	0	1	0	0	0	0	2	2	1
26	26	113	冉琼	2	47	1.6	60	23.2	9	10	5	50	225	5	1	0	0	0	0	0	0	2	1	1	0	0	1	1	1	1	0	0	0	0	0	0	2	1	1	0	0	1	2	1
27	27	114	张木芳	2	36	1.59	55	21.8	1.5	9	3	27	121.5	5.5	1	0	0	0	0	0	0	1	0	0	0	0	1	1	1	1	0	0	0	0	0	0	1	0	0	0	0	3	2	0
28	28	115	张月萍	2	32	1.58	62	24.8	1.5	9	2	18	81	6.5	1	0	0	0	0	0	0	1	0	0	0	0	0	1	1	1	0	0	0	0	0	0	1	0	0	0	0	1	1	0
30	30	117	吕银珍	2	41	1.65	60	22	4.5	7	4	28	126	6.5	1	0	0	0	0	0	0	2	0	0	0	1	1	1	1	1	0	0	0	0	0	0	1	0	0	0	0	0	2	0
32	32	119	胡芝惠	2	56	1.65	56	20.6	2	10	5	50	225	6.5	2	2	2	0	2	0	0	2	1	1	1	1	1	2	1	2	0	1	0	0	0	0	2	1	3	1	1	0	2	1
33	33	120	赖玲瑛	2	58	1.58	53	21.2	5	8	6	48	216	6.5	1	0	0	0	0	0	0	2	1	2	2	2	0	1	1	2	1	0	0	0	0	0	2	1	2	1	1	1	2	1
34	34	121	赖玮瑛	2	56	1.55	57	23.9	5	12	2	24	108	6	2	1	0	0	0	0	0	2	0	1	1	1	1	1	2	2	1	0	0	0	0	0	2	1	1	2	2	1	1	1
35	35	122	周树梅	2	51	1.65	55	20.2	5	14	3	42	189	6.67	2	2	0	0	0	0	0	2	0	2	1	1	2	1	1	2	1	0	0	0	0	0	2	1	1	1	1	3	2	1
36	36	123	何秀英	2	56	1.62	53	20.2	2	9	4	36	162	6.75	2	0	2	0	0	0	0	2	1	2	1	1	1	1	1	2	0	2	0	0	0	0	2	0	2	1	1	0	2	1
37	37	124	陈吉	2	50	1.66	60	21.8	1	10	4	40	180	5.75	2	1	0	0	0	0	0	2	1	1	1	1	3	2	1	1	0	0	0	0	0	0	2	0	1	0	1	2	1	2
39	39	126	郭梅	2	47	1.62	67	25.3	1	10	4	40	180	6.75	2	1	0	0	0	0	0	2	1	1	1	1	1	2	1	2	1	0	0	0	0	1	2	1	1	0	0	0	2	1
40	40	127	干建丽	2	47	1.59	49	19.4	4	5	3	15	67.5	6.33	2	0	1	0	0	0	0	2	0	1	0	0	0	1	1	1	0	0	0	0	0	0	1	0	0	0	0	0	1	1
41	41	128	陈勇妹	2	46	1.58	52	20.8	1.5	9	5	45	202.5	5.67	1	0	0	0	0	0	0	2	1	1	0	0	0	2	1	1	0	0	0	0	0	0	2	0	1	0	0	0	1	1
42	42	129	仇裕花	2	44	1.59	48	19	2	5	3	15	67.5	7	1	0	0	0	0	0	0	2	1	1	1	1	0	2	2	1	0	0	0	0	0	0	2	1	1	1	1	1	2	2
43	43	130	池莉萍	2	42	1.65	60	22	4	10	2	20	90	6.75	2	2	0	0	0	0	0	2	0	1	1	1	0	1	2	1	0	0	0	0	0	0	2	0	1	0	1	0	1	1
左膝伪影	1	131	朱叶	1	38	1.85	88	25.7122	3	10	3.5	35	150	5.5	1	0	0	0	0	0	0	2	1	1	1	1	0	1	0	2	0	2	0	0	0	0	2	1	1	1	1	1	2	0
	2	132	张金明	1	29	1.73	68	22.7204	2	8	4	32	100	5.5	1	0	0	0	0	0	0	2	1	1	1	1	1	1	1	1	0	0	0	0	0	0	2	0	1	0	0	0	1	0
左膝缺T1	4	134	邱渊华	1	53	1.6	53	20.7031	3	10	4	40	300	5.5	1	0	0	0	0	0	0	2	1	1	1	1	0	1	0	1	0	0	0	0	0	0	2	2	2	2	2	1	1	0
-1	6	136	韩代中	1	33	1.7	60	20.7612	3	10	3	30	100	6	1	0	0	0	0	0	0	2	0	1	0	0	0	2	0	1	0	0	0	0	0	0	2	1	2	0	0	2	1	0
	7	137	曹灿德	1	32	1.72	56	18.9292	2	10	5	50	200	4.58	1	0	0	0	0	0	0	2	2	2	2	2	2	2	2	1	0	0	0	0	0	0	2	2	2	2	2	1	1	1
	8	138	金启蓬	1	52	1.63	66	24.841	1	10	2	20	100	6.25	2	1	0	0	0	0	0	2	2	2	2	2	0	1	0	2	1	2	2	2	0	0	2	2	2	2	2	3	1	1
R-1,L-D	9	139	赵红强	1	49	1.68	64	22.6757	3	10	4	40	100	5	1	0	0	0	0	0	0	2	0	1	1	1	0	1	0	2	0	0	0	2	0	2	2	3	3	2	2	2	2	1
	11	141	俞帆	1	52	1.74	69	22.7903	4	12	4	48	260	4.5	1	0	0	0	0	0	0	2	1	1	2	2	1	1	1	2	1	0	0	0	0	0	2	1	2	1	1	0	1	1
	12	142	苏杭	1	48	1.78	79	24.9337	1	15	4	60	450	6.17	2	1	0	0	0	0	0	2	1	1	1	1	1	1	1	2	0	1	0	0	0	0	2	1	1	1	1	1	1	1
	14	144	周秋芬	2	45	1.58	52	20.83	6	10	4	40	150	5.25	1	0	0	0	0	0	0	2	0	2	0	2	1	1	1	1	0	0	0	0	0	0	1	0	0	0	0	2	1	0
	15	145	李立芳	2	42	1.58	54	21.6311	6	10	3	30	100	6.75	2	1	2	0	0	0	0	1	0	0	0	0	0	1	1	2	1	2	0	0	0	0	1	0	0	0	0	0	1	1
-1	17	147	吴晓艳	2	47	1.6	53	20.7031	8	8	4.5	36	200	5.5	1	0	0	0	0	0	0	2	0	1	1	1	1	2	0	1	0	0	0	0	0	0	2	0	2	2	2	0	2	1
	18	148	吕珍菊	2	52	1.54	48	20.2395	3	8	5	40	250	6	1	0	0	0	0	0	0	2	2	2	2	2	0	1	1	2	2	0	0	0	0	0	2	2	2	2	2	2	1	1
R-1	19	149	郭红梅	2	43	1.58	55	22.0317	5	12	5	60	220	6	2	1	2	0	0	0	0	2	1	1	1	1	1	1	1
	20	150	朱红梅	2	51	1.55	52.5	22.0604	10	15	7	105	400	6.5	1	0	0	0	0	0	0	2	0	1	1	1	1	2	1	1	0	0	0	0	0	0	2	2	2	2	2	1	1	0
	21	151	舒小蕾	2	43	1.59	53	20.9644	1	5	5	25	80	7	2	2	0	0	0	0	0	2	1	1	1	1	1	2	1	2	2	0	0	0	0	0	2	0	1	1	1	1	2	0
2019可，2021-1	23	153	龚素敏	2	45	1.53	47	20.0777	3	10	5	50	200	5.5	1	0	0	0	0	0	0	2	1	2	1	1	1	2	1	1	0	0	0	0	0	0	2	1	1	1	1	1	2	1
	24	154	蒋翠云	2	58	1.64	50	18.5901	7	10	4	40	200	5.67	2	2	4	2	0	0	0	2	2	2	2	2	2	2	2	2	2	2	0	0	0	0	2	2	3	2	2	1	2	2
	25	155	冯爱玲	2	46	1.7	64	22.1453	4	10	2.5	25	150	5.5	2	1	2	0	0	0	0	2	2	2	2	2	0	1	0	2	1	2	0	0	0	0	2	2	2	2	2	0	2	1
左-1	26	156	杨洪萍	2	46	1.55	49	20.3954	5	5	3	15	60	6	2	0	0	2	0	0	0	2	0	2	0	0	1	1	1	2	1	0	0	0	0	0	2	0	2	0	0	1	1	2
	27	157	王红	2	43	1.6	55	21.4844	5	12.5	4.5	56.25	200	4.83	2	2	2	0	0	0	0	2	2	2	2	2	3	2	1	2	2	2	0	0	0	0	2	2	2	2	2	3	2	1
								方程中的变量
										B	标准误差	瓦尔德	自由度	显著性	Exp(B)	EXP(B) 的 95% 置信区间
																下限	上限
								步骤 1a	年龄	0.161	0.04	15.971	1	0	1.175	1.086	1.272
									BMI	0.475	0.144	10.87	1	0.001	1.608	1.212	2.133
									月跑量	-0.006	0.003	3.24	1	0.072	0.994	0.987	1.001
									配速	0.765	0.377	4.111	1	0.043	2.149	1.026	4.501
									性别(1)	-0.733	0.59	1.546	1	0.214	0.48	0.151	1.526
									常量	-21.266	4.695	20.515	1	0	0
								a 在步骤 1 输入的变量：年龄, BMI, 月跑量, 配速, 性别。

## Sheet: 筛除的人
80	80	80	施秀峰	1	51	1.48	75	34.2	8	10	4	40	180	5	2	1	0	0	0	0	0	2	2	2	2	2	0	1	1	2	1	0	0	0	0	0	2	2	2	1	1	1	1	1
sxfBMI过大			年龄过大
10	10	97	金淑敏	2	61	1.65	63	23.1	2.5	9	2	18	81	4.33	2	2	0	0	0	0	0	2	0	2	1	1	2	2	2	2	2	1	0	0	0	0	2	0	2	1	1	2	2	2
-1	22	152	尤建宏	2	62	1.62	53	20.1951	8	9	3	27	100	7.33	2	4	0	0	0	0	0	2	2	2	2	2	1	2	2		2	4	0	0	0	0	0	2	2	2	2	2	2	2	1
-1	13	143	余刚	1	63	1.81	66	20.1459	16	7.5	3.5	26.25	100	5.5	2	4	3	2	2	0	2	2	2	3	2	2	3	2	0
年龄缺40岁
														配速慢
4	4	4	马文骏	1	33	1.71	63	21.5	2.5	5	4	20	90	10	1	0	0	0	0	0	0	1	0	0	0	0	0	2	2
48	48	48	方忠良（马？跑量小、跑龄低	1	54	1.72	73	24.7	0.5	9	1	9	41	4.22	2	2	2	0	0	0	0	2	1	1	1	1	3	1	2

## Sheet: SYY
sex	age range	height	weight	BMI	running age	the monthly running distance	pace	The most severely damaged area of right knee cartilage	Patellar cartilage	Trochlear cartilage	Medial femoral cartilage	Lateral femoral cartilage	Medial tibial cartilage	Lateral tibial cartilage	The most severely damaged area of right knee meniscus	Anterior horn of medial meniscus	Posterior horn of medial meniscus	Anterior horn of lateral meniscus	Posterior horn of lateral meniscus	The most severely damaged area of right knee bone marrow edema
1	20	1.76	63	20.3	2.5	81	6	0	0	0	0	0	0	0	0	0	0	0	0	0
1	20	1.68	56	19.8	1.5	180	4.58	0	0	0	0	0	0	0	0	0	0	0	0	0
1	20	1.75	70	22.9	3.5	122	5	0	0	0	0	0	0	0	0	0	0	0	0	0
1	20	1.73	74	24.7	4.5	95	5.75	0	0	0	0	0	0	0	0	0	0	0	0	0
1	20	1.73	68	22.7204	2	100	5.5	0	0	0	0	0	0	0	1	1	1	1	1	1
1	30	1.72	60	20.3	1.5	122	4.5	0	0	0	0	0	0	0	0	0	0	0	0	0
1	30	1.8	69	21.3	6	180	4	0	0	0	0	0	0	0	0	0	0	0	0	0
1	30	1.6	61	23.8	2.5	270	6	0	0	0	0	0	0	0	0	0	0	0	0	0
2	30	1.66	50	18.1	2.5	225	6.17	0	0	0	0	0	0	0	0	0	0	0	0	0
2	30	1.66	52	18.9	2.5	94.5	5.5	0	0	0	0	0	0	0	0	0	0	0	0	1
1	30	1.72	56	18.9292	2	200	4.58	0	0	0	0	0	0	0	2	2	2	2	2	2
1	30	1.72	65	22	4.5	405	4	0	0	0	0	0	0	0	2	1	2	1	1	1
1	30	1.69	57	20	3.5	90	6	0	0	0	0	0	0	0	0	0	0	0	0	0
1	30	1.75	62	20.2	2	135	5.5	0	0	0	0	0	0	0	0	0	0	0	0	0
1	30	1.68	66	23.4	7	203	7	0	0	0	0	0	0	0	0	0	0	0	0	0
1	30	1.73	66	22.1	2.5	162	4.5	0	0	0	0	0	0	0	0	0	0	0	0	0
1	30	1.77	78	24.9	2.5	95	5.5	0	0	0	0	0	0	0	0	0	0	0	0	0
2	30	1.58	50	20	3.5	63	6.5	0	0	0	0	0	0	0	0	0	0	0	0	0
1	30	1.69	60	21	4.5	158	5	0	0	0	0	0	0	0	0	0	0	0	0	0
1	30	1.66	65	23.6	1.5	180	4.5	0	0	0	0	0	0	0	0	0	0	0	0	0
2	30	1.6	52	20.3	2.5	135	6	0	0	0	0	0	0	0	0	0	0	0	0	0
1	30	1.65	56	20.6	3.5	81	5	0	0	0	0	0	0	0	0	0	0	0	0	0
2	30	1.63	64	24.1	2.5	121.5	5.56	2	0	0	2	0	0	0	1	1	1	1	1	0
1	30	1.7	70	24.2	16	41	4.67	0	0	0	0	0	0	0	1	0	1	0	0	0
2	30	1.68	55	19.5	2.5	270	5.25	1	1	0	0	0	0	0	3	1	3	1	1	0
1	30	1.58	51	20.4	6	360	4.5	0	0	0	0	0	0	0	1	1	0	0	0	0
1	30	1.79	60	18.7	4.5	315	4.33	0	0	0	0	0	0	0	2	1	2	0	1	1
2	30	1.69	55	19.3	2.5	121.5	5.1	0	0	0	0	0	0	0	0	0	0	0	0	1
2	30	1.6	70	27.3	2.5	162	7	0	0	0	0	0	0	0	0	0	0	0	0	0
1	30	1.77	76	24.3	3.5	158	5	0	0	0	0	0	0	0	0	0	0	0	0	0
1	30	1.81	75	22.9	3.5	122	5.56	2	1	0	2	2	0	0	1	1	1	0	0	1
2	30	1.68	65	23	2.5	67.5	7	2	0	2	0	1	0	0	0	0	0	0	0	2
1	30	1.71	75	25.6	2.5	135	5	2	2	0	0	0	0	1	0	0	0	0	0	0
2	30	1.65	64	23.5	1.5	63	6	0	0	0	0	0	0	0	1	0	1	0	0	1
1	30	1.73	50	16.7	4.5	101	5.5	0	0	0	0	0	0	0	0	0	0	0	0	0
1	30	1.7	80	27.7	2.5	122	6	0	0	0	0	0	0	0	1	0	1	0	1	1
2	40	1.65	60	22	4.5	126	6.5	0	0	0	0	0	0	0	1	0	0	0	1	1
1	40	1.73	78	26.1	7	45	5.5	4	4	2	0	0	0	0	1	1	1	0	1	3
1	40	1.7	72	24.9	1.5	135	6	0	0	0	0	0	0	0	1	1	1	1	1	0
1	40	1.7	72	24.9	4.5	122	5.67	2	0	2	0	0	0	0	1	1	1	1	1	0
2	40	1.65	60	22	4	90	6.75	3	3	0	0	0	0	0	1	1	1	1	1	0
1	40	1.78	75	23.7	4.5	95	6	1	0	1	0	0	0	0	1	0	1	0	0	1
2	40	1.58	54	21.6311	6	100	6.75	2	1	2	0	0	0	0	0	0	0	0	0	0
2	40	1.53	47	19.9	0.5	180	5.5	0	0	0	0	0	0	0	1	0	1	0	0	1
2	40	1.59	53	20.9644	1	80	7	2	2	2	0	0	0	0	2	1	1	1	2	1
2	40	1.6	55	21.4844	5	200	4.83	3	3	2	0	0	0	0	2	1	2	1	2	3
1	40	1.68	58	20.5	3.5	162	5.56	0	0	0	0	0	0	0	0	0	0	0	0	0
1	40	1.73	86	28.7	3	158	7.5	2	0	2	0	0	0	0	1	0	1	1	1	0
2	40	1.64	55	20.4	2.5	94.5	7.14	2	2	0	0	2	0	0	0	0	0	0	0	2
2	40	1.59	48	19	2	67.5	7	0	0	0	0	0	0	0	1	1	1	1	1	0
1	40	1.72	81	27.4	2.5	68	7	4	2	4	0	0	0	0	1	0	1	0	0	2
2	40	1.58	52	20.83	6	150	5.25	0	0	0	0	0	0	0	1	0	1	0	1	1
2	40	1.58	52	20.8	1.5	202.5	5.67	0	0	0	0	0	0	0	1	1	1	0	0	0
2	40	1.7	64	22.1453	4	150	5.5	2	1	2	0	0	0	0	2	2	2	2	2	0
2	40	1.6	52	20.3	1.5	63	6.75	0	0	0	0	0	0	0	2	2	2	1	1	0
1	40	1.69	54	18.9	1.5	135	5.5	0	0	0	0	0	0	0	1	1	1	1	1	0
2	40	1.55	49	20.3954	5	60	6	2	2	0	2	0	0	0	2	0	2	0	0	1
2	40	1.67	58	20.8	2.5	135	6	0	0	0	0	0	0	0	1	0	1	0	1	1
1	40	1.74	69	22.8	2.5	162	5.17	0	0	0	0	0	0	0	2	1	2	1	1	1
2	40	1.59	49	19.4	4	67.5	6.33	2	1	2	0	0	0	0	1	0	1	1	0	0
2	40	1.62	67	25.3	1	180	6.75	1	1	0	0	0	0	0	2	2	2	1	1	1
1	40	1.75	65	21.2	1	126	6.5	2	0	0	0	2	0	0	2	1	2	1	1	1
1	40	1.73	69	23.1	4.5	135	5.5	0	0	0	0	0	0	0	2	1	2	1	1	0
2	40	1.5	46	20.4	2.5	94.5	5.43	0	0	0	0	0	0	0	0	0	0	0	0	1
1	40	1.7	73	25.3	1	113	6	0	0	0	0	0	0	0	2	0	2	0	0	0
1	40	1.73	68	22.7	3.5	180	5	1	1	1	0	0	0	0	2	2	2	1	1	0
2	40	1.72	59	20.1	1.5	121.5	6	2	1	2	0	0	0	0	2	1	2	2	2	1
1	40	1.78	79	24.9337	1	250	6.17	1	1	1	0	0	0	0	1	1	1	1	1	1
1	40	1.81	82	25	3.5	135	5	3	0	3	2	0	0	0	1	0	1	0	0	1
1	50	1.72	75	25.4	5	95	5.5	1	1	1	0	0	0	1	2	1	2	1	1	1
2	50	1.68	58	20.5	1	121.5	6	2	0	0	0	2	0	0	1	1	1	1	1	1
2	50	1.66	60	21.8	1	180	5.75	1	1	0	0	0	0	0	1	1	1	1	1	3
2	50	1.6	55	21.5	3.5	135	6.5	1	1	0	0	0	0	0	2	2	2	1	1	1
1	50	1.79	72	22.5	3.5	180	6.5	0	0	0	0	0	0	0	2	1	2	1	1	0
1	50	1.71	65	22.2	4.5	203	7	1	0	1	0	0	0	0	3	2	3	3	3	1
1	50	1.61	55	21.2	3.5	180	6	0	0	0	0	0	0	0	1	1	1	1	1	1
1	50	1.7	65	22.5	1	108	5.67	0	0	0	0	0	0	0	1	1	1	1	1	0
1	50	1.76	72	23.2	2	135	5	3	1	3	2	0	0	0	2	1	2	1	1	0
1	50	1.63	65	24.5	4.5	162	5.17	0	0	0	0	0	0	0	2	1	2	1	1	0
1	50	1.75	74	24.2	2	225	6.5	2	0	2	0	0	1	1	2	0	2	1	1	0
1	50	1.74	65	21.5	2.5	90	5.33	0	0	0	0	0	0	0	2	1	2	1	1	3
2	50	1.65	55	20.2	5	189	6.67	2	2	0	0	0	0	0	1	0	1	1	1	2
2	50	1.55	52.5	22.0604	10	400	6.5	0	0	0	0	0	0	0	1	0	0	1	1	1
1	50	1.77	70	22.3	3.5	180	5.5	0	0	0	0	0	0	0	2	0	2	1	1	1
1	50	1.63	66	24.841	1	100	6.25	2	1	0	2	0	0	0	2	2	2	2	2	0
2	50	1.54	48	20.2395	3	250	6	0	0	0	0	0	0	0	2	2	2	2	2	0
1	50	1.75	72	23.5	4.5	81	6	2	0	0	0	2	0	0	2	0	2	1	1	1
1	50	1.74	69	22.7903	4	260	4.5	0	0	0	0	0	0	0	2	1	1	2	2	1
1	50	1.58	58	23.2	3	270	6	2	1	0	2	0	2	0	2	1	2	1	1	1
1	50	1.7	66	22.8	1	90	6	1	0	1	0	0	0	0	2	2	2	1	1	2
1	50	1.68	76	26.9	2.5	142	6	0	0	0	0	0	0	0	1	1	1	1	1	0
1	50	1.6	53	20.7031	3	300	5.5	0	0	0	0	0	0	0	1	1	1	1	1	0
1	50	1.69	74	25.9	4.5	162	5.33	4	4	2	0	0	0	0	2	1	1	2	2	2
1	50	1.72	85	28.7	4.5	162	5.56	2	0	0	2	0	0	0	2	0	2	1	2	1
1	50	1.75	76	24.8	4	135	6.75	4	0	4	0	0	0	0	2	2	2	1	1	2
2	50	1.69	67	23.5	4.5	121.5	6.5	1	1	0	0	0	0	0	1	1	1	0	0	0
1	50	1.75	63	20.6	5	300	6.92	1	1	0	0	0	0	0	2	2	2	2	2	1
2	50	1.62	53	20.2	2	162	6.75	3	0	3	0	0	0	0	2	1	2	2	2	1
2	50	1.65	56	20.6	2	225	6.5	2	2	2	0	2	0	0	1	1	1	1	1	1
2	50	1.55	57	23.9	5	108	6	1	1	0	0	0	0	0	2	1	2	2	1	1
1	50	1.77	69	22	3.5	90	7.5	1	1	0	0	0	0	0	2	1	2	1	1	0
1	50	1.78	75	23.7	4.5	135	5.5	4	4	1	0	0	0	0	2	2	2	1	1	2
2	50	1.64	50	18.5901	7	200	5.67	4	2	4	2	0	0	0	2	2	2	2	2	2
2	50	1.58	53	21.2	5	216	6.5	0	0	0	0	0	0	0	2	1	2	2	2	0
1	50	1.75	85	27.8	1.5	135	6	2	0	2	2	0	0	0	1	1	1	1	1	1

## Sheet: ZYJ
sex	age range	height	weight	BMI	running age	the monthly running distance	pace	The most severely damaged area of right knee cartilage	Patellar cartilage	Trochlear cartilage	Medial femoral cartilage	Lateral femoral cartilage	Medial tibial cartilage	Lateral tibial cartilage	The most severely damaged area of right knee meniscus	Anterior horn of medial meniscus	Posterior horn of medial meniscus	Anterior horn of lateral meniscus	Posterior horn of lateral meniscus	The most severely damaged area of right knee bone marrow edema
1	20	1.76	63	20.3	2.5	81	6	0	0	0	0	0	0	0	0	0	0	0	0	0
1	20	1.68	56	19.8	1.5	180	4.58	0	0	0	0	0	0	0	0	0	0	0	0	0
1	20	1.75	70	22.9	3.5	122	5	0	0	0	0	0	0	0	0	0	0	0	0	0
1	20	1.73	74	24.7	4.5	95	5.75	0	0	0	0	0	0	0	0	0	0	0	0	0
1	20	1.73	68	22.7204	2	100	5.5	0	0	0	0	0	0	0	1	1	1	1	1	1
1	30	1.72	60	20.3	1.5	122	4.5	0	0	0	0	0	0	0	0	0	0	0	0	0
1	30	1.8	69	21.3	6	180	4	0	0	0	0	0	0	0	0	0	0	0	0	1
1	30	1.6	61	23.8	2.5	270	6	0	0	0	0	0	0	0	0	0	0	0	0	0
2	30	1.66	50	18.1	2.5	225	6.17	0	0	0	0	0	0	0	0	0	0	0	0	0
2	30	1.66	52	18.9	2.5	94.5	5.5	0	0	0	0	0	0	0	0	0	0	0	0	1
1	30	1.72	56	18.9292	2	200	4.58	0	0	0	0	0	0	0	2	2	2	2	2	2
1	30	1.72	65	22	4.5	405	4	0	0	0	0	0	0	0	2	1	2	0	0	1
1	30	1.69	57	20	3.5	90	6	0	0	0	0	0	0	0	0	0	0	0	0	0
1	30	1.75	62	20.2	2	135	5.5	0	0	0	0	0	0	0	0	0	0	0	0	0
1	30	1.68	66	23.4	7	203	7	0	0	0	0	0	0	0	0	0	0	0	0	0
1	30	1.73	66	22.1	2.5	162	4.5	0	0	0	0	0	0	0	1	0	1	0	0	1
1	30	1.77	78	24.9	2.5	95	5.5	0	0	0	0	0	0	0	0	0	0	0	0	0
2	30	1.58	50	20	3.5	63	6.5	0	0	0	0	0	0	0	0	0	0	0	0	0
1	30	1.69	60	21	4.5	158	5	0	0	0	0	0	0	0	0	0	0	0	0	0
1	30	1.66	65	23.6	1.5	180	4.5	0	0	0	0	0	0	0	1	0	1	0	0	0
2	30	1.6	52	20.3	2.5	135	6	0	0	0	0	0	0	0	0	0	0	0	0	0
1	30	1.65	56	20.6	3.5	81	5	0	0	0	0	0	0	0	0	0	0	0	0	0
2	30	1.63	64	24.1	2.5	121.5	5.56	2	0	0	2	0	0	0	1	1	1	1	1	0
1	30	1.7	70	24.2	16	41	4.67	0	0	0	0	0	0	0	1	0	1	0	0	2
2	30	1.68	55	19.5	2.5	270	5.25	1	1	0	0	0	0	0	3	1	3	0	0	0
1	30	1.58	51	20.4	6	360	4.5	0	0	0	0	0	0	0	1	0	1	0	0	0
1	30	1.79	60	18.7	4.5	315	4.33	0	0	0	0	0	0	0	2	0	2	0	0	1
2	30	1.69	55	19.3	2.5	121.5	5.1	0	0	0	0	0	0	0	0	0	0	0	0	1
2	30	1.6	70	27.3	2.5	162	7	0	0	0	0	0	0	0	0	0	0	0	0	0
1	30	1.77	76	24.3	3.5	158	5	0	0	0	0	0	0	0	0	0	0	0	0	0
1	30	1.81	75	22.9	3.5	122	5.56	2	0	0	2	2	0	0	1	1	1	0	0	3
2	30	1.68	65	23	2.5	67.5	7	2	0	2	0	1	0	0	0	0	0	0	0	2
1	30	1.71	75	25.6	2.5	135	5	2	2	0	0	0	0	1	1	0	1	0	0	0
2	30	1.65	64	23.5	1.5	63	6	0	0	0	0	0	0	0	1	0	1	0	0	1
1	30	1.73	50	16.7	4.5	101	5.5	0	0	0	0	0	0	0	0	0	0	0	0	0
1	30	1.7	80	27.7	2.5	122	6	0	0	0	0	0	0	0	1	0	1	0	1	1
2	40	1.65	60	22	4.5	126	6.5	0	0	0	0	0	0	0	1	0	0	0	1	1
1	40	1.73	78	26.1	7	45	5.5	4	4	2	0	0	0	0	1	1	1	1	1	3
1	40	1.7	72	24.9	1.5	135	6	0	0	0	0	0	0	0	1	1	1	1	1	0
1	40	1.7	72	24.9	4.5	122	5.67	0	0	0	0	0	0	0	1	1	1	1	1	0
2	40	1.65	60	22	4	90	6.75	2	2	0	0	0	0	0	1	1	1	1	1	0
1	40	1.78	75	23.7	4.5	95	6	1	0	1	0	0	0	0	1	0	1	0	0	1
2	40	1.58	54	21.6311	6	100	6.75	2	1	2	0	0	0	0	0	0	0	0	0	0
2	40	1.59	53	20.9644	1	80	7	2	2	0	0	0	0	0	2	1	1	1	2	1
2	40	1.6	55	21.4844	5	200	4.83	2	2	2	0	0	0	0	2	1	2	1	2	3
1	40	1.68	58	20.5	3.5	162	5.56	0	0	0	0	0	0	0	0	0	0	0	0	0
1	40	1.73	86	28.7	3	158	7.5	2	0	2	0	0	0	0	1	0	1	1	1	0
2	40	1.64	55	20.4	2.5	94.5	7.14	2	2	0	0	2	0	0	0	0	0	0	0	2
2	40	1.59	48	19	2	67.5	7	0	0	0	0	0	0	0	1	1	1	1	1	0
2	40	1.53	47	20.0777	3	200	5.5	0	0	0	0	0	0	0	2	1	2	1	1	1
1	40	1.72	81	27.4	2.5	68	7	3	2	3	0	0	0	0	1	0	1	0	0	2
2	40	1.58	52	20.83	6	150	5.25	0	0	0	0	0	0	0	2	0	2	0	2	1
2	40	1.58	52	20.8	1.5	202.5	5.67	0	0	0	0	0	0	0	1	1	1	0	0	0
2	40	1.7	64	22.1453	4	150	5.5	2	1	2	0	0	0	0	2	2	2	2	2	0
2	40	1.6	52	20.3	1.5	63	6.75	0	0	0	0	0	0	0	2	2	2	1	1	0
1	40	1.69	54	18.9	1.5	135	5.5	0	0	0	0	0	0	0	1	1	1	1	1	0
2	40	1.55	49	20.3954	5	60	6	2	0	0	2	0	0	0	2	0	2	0	0	1
2	40	1.67	58	20.8	2.5	135	6	0	0	0	0	0	0	0	1	0	1	0	1	1
1	40	1.74	69	22.8	2.5	162	5.17	0	0	0	0	0	0	0	2	1	2	1	1	1
2	40	1.59	49	19.4	4	67.5	6.33	1	0	1	0	0	0	0	1	0	1	1	0	0
2	40	1.62	67	25.3	1	180	6.75	1	1	0	0	0	0	0	2	1	1	1	1	1
1	40	1.75	65	21.2	1	126	6.5	2	0	0	0	2	0	0	2	1	2	1	1	1
1	40	1.73	69	23.1	4.5	135	5.5	0	0	0	0	0	0	0	2	1	2	1	1	0
2	40	1.5	46	20.4	2.5	94.5	5.43	0	0	0	0	0	0	0	0	0	0	0	0	1
1	40	1.7	73	25.3	1	113	6	0	0	0	0	0	0	0	2	0	2	0	0	0
1	40	1.73	68	22.7	3.5	180	5	1	1	1	0	0	0	0	2	2	2	1	1	0
2	40	1.72	59	20.1	1.5	121.5	6	2	1	2	0	0	0	0	1	1	1	1	1	1
1	40	1.78	79	24.9337	1	250	6.17	1	1	0	0	0	0	0	1	1	1	1	1	1
1	40	1.81	82	25	3.5	135	5	2	0	2	2	0	0	0	1	0	1	0	0	1
1	50	1.72	75	25.4	5	95	5.5	1	1	1	0	0	0	0	2	1	2	1	1	1
2	50	1.68	58	20.5	1	121.5	6	2	0	0	0	2	0	0	1	1	1	1	1	1
2	50	1.66	60	21.8	1	180	5.75	1	1	0	0	0	0	0	1	1	1	1	1	3
2	50	1.6	55	21.5	3.5	135	6.5	1	1	0	0	0	0	0	2	2	2	1	1	2
1	50	1.79	72	22.5	3.5	180	6.5	0	0	0	0	0	0	0	2	1	2	1	1	1
1	50	1.71	65	22.2	4.5	203	7	2	0	2	0	0	0	0	3	2	3	3	3	1
1	50	1.61	55	21.2	3.5	180	6	0	0	0	0	0	0	0	1	1	2	1	1	1
1	50	1.7	65	22.5	1	108	5.67	0	0	0	0	0	0	0	1	1	1	1	1	0
1	50	1.76	72	23.2	2	135	5	1	1	1	1	0	0	0	2	1	2	1	1	0
1	50	1.63	65	24.5	4.5	162	5.17	0	0	0	0	0	0	0	2	1	2	1	1	0
1	50	1.75	74	24.2	2	225	6.5	2	0	2	0	0	1	1	2	0	2	1	1	0
1	50	1.74	65	21.5	2.5	90	5.33	0	0	0	0	0	0	0	1	1	1	0	0	3
2	50	1.65	55	20.2	5	189	6.67	2	2	0	0	0	0	0	1	0	1	1	1	2
2	50	1.55	52.5	22.0604	10	400	6.5	0	0	0	0	0	0	0	1	0	0	1	1	1
1	50	1.77	70	22.3	3.5	180	5.5	0	0	0	0	0	0	0	2	0	2	0	0	1
1	50	1.63	66	24.841	1	100	6.25	1	1	0	0	0	0	0	2	2	2	2	2	0
2	50	1.54	48	20.2395	3	250	6	0	0	0	0	0	0	0	2	2	2	2	2	0
1	50	1.75	72	23.5	4.5	81	6	3	0	0	0	3	0	0	2	0	2	0	0	1
1	50	1.74	69	22.7903	4	260	4.5	0	0	0	0	0	0	0	2	1	1	2	2	1
1	50	1.58	58	23.2	3	270	6	3	1	0	2	0	3	0	2	0	2	1	1	1
1	50	1.7	66	22.8	1	90	6	1	0	1	0	0	0	0	2	2	2	1	1	2
1	50	1.68	76	26.9	2.5	142	6	0	0	0	0	0	0	0	1	1	1	1	1	0
1	50	1.6	53	20.7031	3	300	5.5	0	0	0	0	0	0	0	1	1	1	1	1	0
1	50	1.69	74	25.9	4.5	162	5.33	4	4	2	0	0	0	0	2	1	1	2	2	3
1	50	1.72	85	28.7	4.5	162	5.56	2	0	0	2	0	0	0	2	0	2	1	2	0
1	50	1.75	76	24.8	4	135	6.75	4	0	4	0	0	0	0	2	2	2	2	2	2
2	50	1.69	67	23.5	4.5	121.5	6.5	1	1	0	0	0	0	0	1	1	1	1	1	0
1	50	1.75	63	20.6	5	300	6.92	1	1	0	0	0	0	0	2	2	2	2	2	1
2	50	1.62	53	20.2	2	162	6.75	2	0	2	0	0	0	0	2	1	2	2	2	1
2	50	1.65	56	20.6	2	225	6.5	2	2	2	0	2	0	0	1	1	1	1	1	1
2	50	1.55	57	23.9	5	108	6	1	1	0	0	0	0	0	2	1	2	2	1	1
1	50	1.77	69	22	3.5	90	7.5	1	1	0	0	0	0	0	2	1	2	1	1	0
1	50	1.78	75	23.7	4.5	135	5.5	4	4	0	0	0	0	0	2	2	2	2	2	1
2	50	1.64	50	18.5901	7	200	5.67	4	2	4	2	0	0	0	2	2	2	2	2	2
2	50	1.58	53	21.2	5	216	6.5	0	0	0	0	0	0	0	2	1	2	2	2	0
1	50	1.75	85	27.8	1.5	135	6	2	0	2	0	0	0	0	1	1	1	1	1	1

## Sheet: 181921跑马 (50)
序号	编码	排序	姓名	男女	年龄	身高	体重	BMI	跑龄	每次跑量	周跑次数	周跑量	月跑量	配速	右膝软骨有无损伤	R髌骨	R滑车	R股内	R股外	R胫内	R胫外	右膝半月板有无损伤	R内前	R内后	R外前	R外后	右膝骨髓水肿	右膝脂肪垫	右膝关节积液等级	左膝软骨有无损伤	L髌骨	L滑车	L股内	L股外	L胫内	L胫外	左膝半月板有无损伤	L内前	L内后	L外前	L外后	左膝骨髓水肿等级	左膝脂肪垫	左膝关节积液等级
80	80	80	施秀峰	1	51	1.48	75	34.2	8	10	4	40	180	5	2	1	0	0	0	0	0	2	2	2	2	2	0	1	1	2	1	0	0	0	0	0	2	2	2	1	1	1	1	1
22	22	109	蒋利红	2	47	1.5	46	20.4	2.5	7	3	21	94.5	5.43	1	0	0	0	0	0	0	1	0	0	0	0	1	1	1
7	7	94	刘姗	2	30	1.53	47	20.1							1	0	0	0	0	0	0	1	0	0	0	0	1	1	1
31	31	118	龚素敏	2	43	1.53	47	19.9	0.5	10	4	40	180	5.5	1	0	0	0	0	0	0	2	0	1	0	0	1	2	1	1	0	0	0	0	0	0	2	1	1	1	1	2	2	2
2019可，2021-1	23	153	龚素敏	2	45	1.53	47	20.0777	3	10	5	50	200	5.5	1	0	0	0	0	0	0	2	1	2	1	1	1	2	1	1	0	0	0	0	0	0	2	1	1	1	1	1	2	1
29	29	116	杨轶	2	38	1.54	50	21.1	3.5	5	2	10	45	6	1	0	0	0	0	0	0	2	0	1	0	0	0	1	2	1	0	0	0	0	0	0	2	0	2	0	0	1	1	1
	18	148	吕珍菊	2	52	1.54	48	20.2395	3	8	5	40	250	6	1	0	0	0	0	0	0	2	2	2	2	2	0	1	1	2	2	0	0	0	0	0	2	2	2	2	2	2	1	1
12	12	99	曹彩凤（fei）	2	45	1.55	52	21.6	0.5	9	4	36	162	6	1	0	0	0	0	0	0	2	0	0	1	1	0	1	0	1	0	0	0	0	0	0	2	0	0	1	3	2	1	0
左-1	26	156	杨洪萍	2	46	1.55	49	20.3954	5	5	3	15	60	6	2	2	0	2	0	0	0	2	0	2	0	0	1	1	1	2	1	0	0	0	0	0	2	0	2	0	0	1	1	2
	20	150	朱红梅	2	51	1.55	52.5	22.0604	10	15	7	105	400	6.5	1	0	0	0	0	0	0	2	0	1	1	1	1	2	1	1	0	0	0	0	0	0	2	2	2	2	2	1	1	0
34	34	121	赖玮瑛	2	56	1.55	57	23.9	5	12	2	24	108	6	2	1	0	0	0	0	0	2	0	1	1	1	1	1	2	2	1	0	0	0	0	0	2	1	1	2	2	1	1	1
38	38	125	胡立飞	2	48	1.56	57	23.4	0.5	7	2	14	63	7	2	1	2	0	0	1	0	2	0	1	0	0	2	1	1	2	0	2	0	0	0	0	2	1	1	0	0	1	2	1
28	28	115	张月萍	2	32	1.58	62	24.8	1.5	9	2	18	81	6.5	1	0	0	0	0	0	0	1	0	0	0	0	0	1	1	1	0	0	0	0	0	0	1	0	0	0	0	1	1	0
R-1	19	149	郭红梅	2	43	1.58	55	22.0317	5	12	5	60	220	6	2	1	2	0	0	0	0	2	1	1	1	1	1	1	1
	14	144	周秋芬	2	45	1.58	52	20.83	6	10	4	40	150	5.25	1	0	0	0	0	0	0	2	0	2	0	2	1	1	1	1	0	0	0	0	0	0	1	0	0	0	0	2	1	0
41	41	128	陈勇妹	2	46	1.58	52	20.8	1.5	9	5	45	202.5	5.67	1	0	0	0	0	0	0	2	1	1	0	0	0	2	1	1	0	0	0	0	0	0	2	0	1	0	0	0	1	1
25	25	112	刘晓兰	2	36	1.58	50	20	3.5	7	2	14	63	6.5	1	0	0	0	0	0	0	1	0	0	0	0	0	2	1	1	0	0	0	0	0	0	1	0	0	0	0	2	2	1
15	15	15	蒋春华	1	38	1.58	51	20.4	6	20	4	80	360	4.5	1	0	0	0	0	0	0	2	0	1	0	0	0	1	0	1	0	0	0	0	0	0	1	0	0	0	0	0	1	0
	15	145	李立芳	2	42	1.58	54	21.6311	6	10	3	30	100	6.75	2	1	2	0	0	0	0	1	0	0	0	0	0	1	1	2	1	2	0	0	0	0	1	0	0	0	0	0	1	1
77	77	77	朱晓军	1	52	1.58	58	23.2	3	20	3	60	270	6	2	1	0	2	0	2	0	2	0	2	1	1	1	2	1	2	1	0	0	2	0	0	2	2	2	1	1	2	2	1
33	33	120	赖玲瑛	2	58	1.58	53	21.2	5	8	6	48	216	6.5	1	0	0	0	0	0	0	2	1	2	2	2	0	1	1	2	1	0	0	0	0	0	2	1	2	1	1	1	2	1
27	27	114	张木芳	2	36	1.59	55	21.8	1.5	9	3	27	121.5	5.5	1	0	0	0	0	0	0	1	0	0	0	0	1	1	1	1	0	0	0	0	0	0	1	0	0	0	0	3	2	0
	21	151	舒小蕾	2	43	1.59	53	20.9644	1	5	5	25	80	7	2	2	2	0	0	0	0	2	1	1	1	1	1	2	1	2	2	0	0	0	0	0	2	0	1	1	1	1	2	0
42	42	129	仇裕花	2	44	1.59	48	19	2	5	3	15	67.5	7	1	0	0	0	0	0	0	2	1	1	1	1	0	2	2	1	0	0	0	0	0	0	2	1	1	1	1	1	2	2
40	40	127	干建丽	2	47	1.59	49	19.4	4	5	3	15	67.5	6.33	2	1	2	0	0	0	0	2	0	1	0	0	0	1	1	1	0	0	0	0	0	0	1	0	0	0	0	0	1	1
18	18	18	李光磊	1	31	1.6	61	23.8	2.5	10	6	60	270	6	1	0	0	0	0	0	0	1	0	0	0	0	0	2	1	1	0	0	0	0	0	0	1	0	0	0	0	0	2	2
18	18	105	杨秋婵	2	38	1.6	70	27.3	2.5	9	4	36	162	7	1	0	0	0	0	0	0	1	0	0	0	0	0	1	1	1	0	0	0	0	0	0	2	1	1	0	0	1	1	1
26	26	113	冉琼	2	47	1.6	60	23.2	9	10	5	50	225	5	1	0	0	0	0	0	0	2	1	1	0	0	1	1	1	1	0	0	0	0	0	0	2	1	1	0	0	1	2	1
8	8	95	胡木兰	2	37	1.6	52	20.3	2.5	10	3	30	135	6	1	0	0	0	0	0	0	1	0	0	0	0	0	1	1
	27	157	王红	2	43	1.6	55	21.4844	5	12.5	4.5	56.25	200	4.83	2	3	2	0	0	0	0	2	2	2	2	2	3	2	1	2	2	2	0	0	0	0	2	2	2	2	2	3	2	1
67	67	67	潘世长	1	45	1.6	72	28.1	3.5	9	3	27	122	5	1	0	0	0	0	0	0	2	0	1	0	0	2	1	1	1	0	0	0	0	0	0	2	1	1	0	0	0	1	1
19	19	106	金跃珍	2	46	1.6	52	20.3	1.5	7	2	14	63	6.75	1	0	0	0	0	0	0	2	2	2	2	2	0	1	2
-1	17	147	吴晓艳	2	47	1.6	53	20.7031	8	8	4.5	36	200	5.5	1	0	0	0	0	0	0	2	0	1	1	1	1	2	0	1	0	0	0	0	0	0	2	0	2	2	2	0	2	1
21	21	108	胡庆新	2	50	1.6	55	21.5	3.5	10	3	30	135	6.5	2	1	0	0	0	0	0	2	1	1	1	1	2	1	1
左膝缺T1	4	134	邱渊华	1	53	1.6	53	20.7031	3	10	4	40	300	5.5	1	0	0	0	0	0	0	2	1	1	1	1	0	1	0	1	0	0	0	0	0	0	2	2	2	2	2	1	1	0
30	30	30	毛旭明	1	50	1.61	55	21.2	3.5	10	4	40	180	6	1	0	0	0	0	0	0	2	1	2	1	1	1	1	0	2	2	1	0	0	0	0	2	1	1	1	1	1	1	0
39	39	126	郭梅	2	47	1.62	67	25.3	1	10	4	40	180	6.75	2	1	0	0	0	0	0	2	1	1	1	1	1	2	1	2	1	0	0	0	0	1	2	1	1	0	0	0	2	1
36	36	123	何秀英	2	56	1.62	53	20.2	2	9	4	36	162	6.75	2	0	3	0	0	0	0	2	1	2	1	1	1	1	1	2	0	2	0	0	0	0	2	0	2	1	1	0	2	1
16	16	103	陈红英	2	59	1.62	55	21	12	9	5	45	202.5	5.5	2	2	0	0	0	0	0	2	2	3	2	2	3	2	2
-1	22	152	尤建宏	2	62	1.62	53	20.1951	8	9	3	27	100	7.33	2	4	0	0	0	0	0	2	2	2	2	2	1	2	2	2	4	0	0	0	0	0	2	2	2	2	2	2	2	1
15	15	102	王筱花	2	37	1.63	64	24.1	2.5	9	3	27	121.5	5.56	2	0	0	2	0	0	0	2	0	1	1	1	0	1	2
62	62	62	刘宏	1	51	1.63	65	24.5	4.5	9	4	36	162	5.17	1	0	0	0	0	0	0	2	1	2	1	1	0	1	1	1	0	0	0	0	0	0	2	1	2	1	1	1	1	1
	8	138	金启蓬	1	52	1.63	66	24.841	1	10	2	20	100	6.25	2	1	0	2	0	0	0	2	2	2	2	2	0	1	0	2	1	2	2	2	0	0	2	2	2	2	2	3	1	1
65	65	65	向小明	1	37	1.64	57	21.2	4.5	9	4	36	162	5	1	0	0	0	0	0	0	1	0	0	0	0	0	1	1	1	0	0	0	0	0	0	1	0	0	0	0	0	2	1
13	13	100	李金侠	2	44	1.64	55	20.4	2.5	7	3	21	94.5	7.14	2	2	0	0	2	0	0	1	0	0	0	0	2	1	1
	24	154	蒋翠云	2	58	1.64	50	18.5901	7	10	4	40	200	5.67	2	2	4	2	0	0	0	2	2	2	2	2	2	2	2	2	2	2	0	0	0	0	2	2	3	2	2	1	2	2
	3	133	张万里	1	26	1.65	67.5	24.977	1	5	2	10	40	5.5	1	0	0	0	0	0	0	1	0	0	0	0	1	1	0	1	0	0	0	0	0	0	1	0	0	0	0	0	1	0
9	9	96	罗芳	2	39	1.65	64	23.5	1.5	7	2	14	63	6	1	0	0	0	0	0	0	2	0	1	0	0	1	1	1
30	30	117	吕银珍	2	41	1.65	60	22	4.5	7	4	28	126	6.5	1	0	0	0	0	0	0	2	0	0	0	1	1	1	1	1	0	0	0	0	0	0	1	0	0	0	0	0	2	0
43	43	130	池莉萍	2	42	1.65	60	22	4	10	2	20	90	6.75	2	3	0	0	0	0	0	2	0	1	1	1	0	1	2	1	0	0	0	0	0	0	2	0	1	0	1	0	1	1
-1	16	146	曾敏	2	45	1.65	59	21.6713	6	10	2	20	50	6	1	0	0	0	0	0	0	2	0	1	0	0	0	1	0	1	0	0	0	0	0	0	1	0	0	0	0	0	1	0
9	9	9	刘金钢	1	37	1.65	56	20.6	3.5	9	2	18	81	5	1	0	0	0	0	0	0	1	0	0	0	0	0	1	2	1	0	0	0	0	0	0	1	0	0	0	0	0	1	1
7	7	7	郑剑锋（无d	1	37	1.65	66	24.2	2.5	12.5	3	38	169	5.67	1	0	0	0	0	0	0	1	0	0	0	0	0	1	0
5	5	92	黄红日	2	42	1.65	54	20	0.5	8	3	24	108	6.5	1	0	0	0	0	0	0	2	1	1	0	0	0	2	1
35	35	122	周树梅	2	51	1.65	55	20.2	5	14	3	42	189	6.67	2	2	0	0	0	0	0	2	0	2	1	1	2	1	1	2	1	0	0	0	0	0	2	1	1	1	1	3	2	1
53	53	53	毛小兵	1	51	1.65	68	25	7	12	5	60	270	6	2	1	0	0	0	0	0	2	1	1	1	1	0	1	1	2	2	0	0	0	0	0	2	0	2	1	1	0	1	0
32	32	119	胡芝惠	2	56	1.65	56	20.6	2	10	5	50	225	6.5	2	2	2	0	2	0	0	2	1	1	1	1	1	2	1	2	0	1	0	0	0	0	2	1	3	1	1	0	2	1
10	10	97	金淑敏	2	61	1.65	63	23.1	2.5	9	2	18	81	4.33	2	2	0	0	0	0	0	2	0	2	1	1	2	2	2	2	2	1	0	0	0	0	2	0	2	1	1	2	2	2
17	17	104	虞爱琴	2	31	1.66	50	18.1	2.5	10	5	50	225	6.17	1	0	0	0	0	0	0	1	0	0	0	0	0	2	0
59	59	59	王洪刚	1	35	1.66	65	23.6	0.5	9	4	36	162	5.33	1	0	0	0	0	0	1	1	0	0	0	0	0	1	0	1	0	0	0	0	0	0	2	1	1	1	1	1	1	1
4	4	91	周雯	2	31	1.66	52	18.9	2.5	7	3	21	94.5	5.5	1	0	0	0	0	0	0	1	0	0	0	0	1	1	1
13	13	13	褚有盛	1	36	1.66	65	23.6	1.5	10	4	40	180	4.5	1	0	0	0	0	0	0	2	0	1	0	0	0	1	1
2	2	89	叶文香	2	37	1.66	64	23.2	0.5	7	2	14	63	7	1	0	0	0	0	0	0	2	1	1	1	1	1	1	2
37	37	124	陈吉	2	50	1.66	60	21.8	1	10	4	40	180	5.75	2	1	0	0	0	0	0	2	1	1	1	1	3	2	1	1	0	0	0	0	0	0	2	0	1	0	1	2	1	2
1	1	88	朱传珍	2	46	1.67	58	20.8	2.5	10	3	30	135	6	1	0	0	0	0	0	0	2	0	1	0	1	1	2	2
-1	5	135	傅建耀	1	46	1.67	63	22.5896	1	10	3.5	35	120	5.5	2	1	2	2	0	0	0	2	1	1	0	0	1	1	1	2	0	2	2	0	0	0	2	1	1	1	1	0	1	1
82	82	82	陈炳华（马？	1	55	1.67	64	22.9	0.5	10	3.5	35	158	6	1	0	0	0	0	0	0	2	1	1	1	1	1	2	1	1	0	0	0	0	0	0	2	1	1	1	1	0	2	1
45	45	45	毕晨光	1	27	1.68	56	19.8	1.5	10	4	40	180	4.58	1	0	0	0	0	0	0	1	0	0	0	0	0	1	1
71	71	71	曹华	1	32	1.68	62	22	1.5	5	2	10	45	7	1	0	0	0	0	0	0	2	0	1	0	0	0	1	1	1	0	0	0	0	0	0	2	0	1	0	0	0	1	0
1	1	1	边赟	1	34	1.68	66	23.4	7	9	5	45	203	7	1	0	0	0	0	0	0	1	0	0	0	0	0	2	1
58	58	58	陈绵栋	1	36	1.68	71	25.2	1.5	10	4	40	180	6	1	0	0	0	0	0	0	2	0	2	0	0	1	1	1	1	0	0	0	0	0	0	2	0	1	0	0	1	2	1
14	14	101	傅虹	2	38	1.68	55	19.5	2.5	12	5	60	270	5.25	2	1	0	0	0	0	0	2	1	3	0	0	0	1	1
6	6	93	张艳红	2	38	1.68	65	23	2.5	5	3	15	67.5	7	2	0	2	0	1	0	0	1	0	0	0	0	2	1	0
43	43	43	周勇	1	43	1.68	58	20.5	3.5	9	4	36	162	5.56	1	0	0	0	0	0	0	1	0	0	0	0	0	1	0
R-1,L-D	9	139	赵红强	1	49	1.68	64	22.6757	3	10	4	40	100	5	1	0	0	0	0	0	0	2	0	1	1	1	0	1	0	2	0	0	0	2	0	2	2	3	3	2	2	2	2	1
23	23	110	陈海纶	2	50	1.68	58	20.5	1	9	3	27	121.5	6	2	0	0	0	2	0	0	2	1	1	1	1	1	1	1	2	0	0	0	2	0	0	2	1	1	1	1	3	1	1
28	28	28	林峰	1	53	1.68	76	26.9	2.5	9	3.5	32	142	6	1	0	0	0	0	0	0	2	1	1	1	1	0	1	2	1	0	0	0	0	0	0	2	1	1	1	1	0	1	1
10	10	10	付坤	1	33	1.69	57	20	3.5	10	2	20	90	6	1	0	0	0	0	0	0	1	0	0	0	0	0	1	0
12	12	12	许宁	1	36	1.69	60	21	4.5	10	3.5	35	158	5	1	0	0	0	0	0	0	1	0	0	0	0	0	1	1	1	0	0	0	0	0	0	1	0	0	0	0	0	1	1
66	66	66	陈亚钧	1	47	1.69	69	24.2	3.5	3	3	9	41	6.5	1	0	0	0	0	0	0	2	1	1	0	0	0	1	1	1	0	0	0	0	0	0	2	1	1	0	0	0	2	0
3	3	90	杨琴	2	38	1.69	55	19.3	2.5	9	3	27	121.5	5.1	1	0	0	0	0	0	0	1	0	0	0	0	1	1	2
76	76	76	王海良	1	46	1.69	54	18.9	1.5	10	3	30	135	5.5	1	0	0	0	0	0	0	2	1	1	1	1	0	2	0	2	0	2	0	0	0	0	2	1	1	1	1	3	2	1
51	51	51	孙宏华	1	53	1.69	74	25.9	4.5	9	4	36	162	5.33	2	4	2	0	0	0	0	2	1	1	2	2	3	1	2
20	20	107	宋爱玲	2	55	1.69	67	23.5	4.5	9	3	27	121.5	6.5	2	1	0	0	0	0	0	2	1	1	1	1	0	1	2
-1	6	136	韩代中	1	33	1.7	60	20.7612	3	10	3	30	100	6	1	0	0	0	0	0	0	2	0	1	0	0	0	2	0	1	0	0	0	0	0	0	2	1	2	0	0	2	1	0
68	68	68	徐沥华	1	30	1.7	65	22.5	2.5	10	4	40	180	5.5	1	0	0	0	0	0	0	1	0	0	0	0	0	2	1	1	0	0	0	0	0	0	2	0	2	0	0	0	1	1
60	60	60	李彬彬	1	31	1.7	63	21.8	10	9	4	36	162	5.56	1	0	0	0	0	0	0	2	1	1	1	1	0	1	0	1	0	0	0	0	0	0	2	1	1	1	1	0	1	1
3	3	3	胡涛	1	34	1.7	75	26	15	10	3	30	135	4	2	2	2	2	0	0	0	1	0	0	0	0	1	1	1	2	2	2	0	0	0	0	1	0	0	0	0	0	1	0
16	16	16	余进展	1	37	1.7	70	24.2	16	9	1	9	41	4.67	1	0	0	0	0	0	0	2	0	1	0	0	0	2	1
11	11	11	郑懿	1	39	1.7	80	27.7	2.5	9	3	27	122	6	1	0	0	0	0	0	0	2	0	1	0	1	1	1	1	1	0	0	0	0	0	0	2	1	1	1	1	0	1	1
38	38	38	沈友鸣（跑量？	1	38	1.7	79	27.3	1.5		4			5	1	0	0	0	0	0	0	2	0	1	0	0	0	1	2	1	0	0	0	0	0	0	2	0	2	0	0	0	2	1
2	2	2	吴勇骏	1	41	1.7	72	24.9	4.5	9	3	27	122	5.67	2	0	2	0	0	0	0	2	1	1	1	1	0	1	0	1	0	0	0	0	0	0	2	1	1	1	1	0	1	0
26	26	26	王东	1	41	1.7	72	24.9	1.5	10	3	30	135	6	1	0	0	0	0	0	0	2	1	1	1	1	0	2	2	1	0	0	0	0	0	0	2	1	1	0	0	0	1	1
54	54	54	徐凯翔	1	43	1.7	69	23.9	2.5	7	4	28	126	5.83	2	0	1	0	0	0	0	2	0	2	0	0	1	1	1	2	0	0	0	2	0	0	2	0	2	0	0	2	1	1
	25	155	冯爱玲	2	46	1.7	64	22.1453	4	10	2.5	25	150	5.5	2	1	2	0	0	0	0	2	2	2	2	2	0	1	0	2	1	2	0	0	0	0	2	2	2	2	2	0	2	1
85	85	85	金学勇	1	48	1.7	73	25.3	1	10	2.5	25	113	6	1	0	0	0	0	0	0	2	0	2	0	0	0	2	1	1	0	0	0	0	0	0	2	0	1	0	0	0	1	0
23	23	23	胡国强	1	43	1.7	68	23.5	0.5	5	3	15	68	7	1	0	0	0	0	0	0	1	0	0	0	0	0	1	0	1	0	0	0	0	0	0	2	0	1	0	0	2	1	1
左膝伪影，左右-1	10	140	饶有良	1	47	1.7	60	20.7612	3	10	4	40	230	5	2	2	0	0	0	0	0	2	2	2	1	1	3	2	3	2	2	0	0	0	0	0	2	2	2	2	2	3	2	2
72	72	72	王孝禄	1	50	1.7	65	22.5	1	8	3	24	108	5.67	1	0	0	0	0	0	0	2	1	1	1	1	0	1	1	1	0	0	0	0	0	0	2	1	1	1	1	0	1	0
81	81	81	丁健忠	1	53	1.7	66	22.8	1	10	2	20	90	6	2	0	1	0	0	0	0	2	2	2	2	2	2	1	2	1	0	0	0	0	0	0	2	2	2	2	2	0	1	2
4	4	4	马文骏	1	33	1.71	63	21.5	2.5	5	4	20	90	10	1	0	0	0	0	0	0	1	0	0	0	0	0	2	2
17	17	17	郑旭江	1	38	1.71	75	25.6	2.5	10	3	30	135	5	2	2	0	0	0	0	1	2	0	1	0	0	0	1	2
22	22	22	吕心甫（马？	1	50	1.71	65	22.2	4.5	9	5	45	203	7	2	0	1	0	0	0	0	2	0	0	0	0	1	1	1	2	0	0	0	0	0	2	2	0	2	3	3	1	1	1
	7	137	曹灿德	1	32	1.72	56	18.9292	2	10	5	50	200	4.58	1	0	0	0	0	0	0	2	2	2	2	2	2	2	2	1	0	0	0	0	0	0	2	2	2	2	2	1	1	1
36	36	36	吴惠祥	1	30	1.72	60	20.3	1.5	9	3	27	122	4.5	1	0	0	0	0	0	0	1	0	0	0	0	0	1	1
20	20	20	白兴致	1	33	1.72	65	22	4.5	15	6	90	405	4	1	0	0	0	0	0	0	2	1	2	0	0	1	2	1	1	0	0	0	0	0	0	1	0	0	0	0	1	1	1
69	69	69	金磊磊	1	36	1.72	80	27	3.5	7	3	21	95	5.5	2	0	2	0	0	0	0	2	1	1	0	0	1	1	0	2	2	3	0	0	0	0	2	1	1	1	1	3	2	1
56	56	56	陈建平（跑龄？	1	45	1.72	75	25.4	2.5	9	3	27	122	6	2	0	3	0	0	0	0	2	1	1	1	1	1	2	0	2	0	2	0	0	0	0	2	1	1	1	1	2	1	0
52	52	52	张海东	1	45	1.72	81	27.4	2.5	5	3	15	68	7	2	2	4	0	0	0	0	2	0	1	0	0	2	2	2
83	83	83	包华明	1	50	1.72	75	25.4	5	7	3	21	95	5.5	2	1	1	0	0	0	1	2	1	2	1	1	1	2	1	2	1	0	0	0	0	0	2	2	2	1	1	0	2	2
11	11	98	沈国琴	2	48	1.72	59	20.1	1.5	9	3	27	121.5	6	2	1	2	0	0	0	0	2	1	1	1	1	1	1	1	2	0	2	0	0	0	0	2	1	1	1	1	1	1	1
44	44	44	姚道友	1	53	1.72	85	28.7	4.5	9	4	36	162	5.56	2	0	0	2	0	0	0	2	0	2	1	2	1	1	1
48	48	48	方忠良（马？跑量小、跑龄低	1	54	1.72	73	24.7	0.5	9	1	9	41	4.22	2	2	2	0	0	0	0	2	1	1	1	1	3	1	2
	2	132	张金明	1	29	1.73	68	22.7204	2	8	4	32	100	5.5	1	0	0	0	0	0	0	2	1	1	1	1	1	1	1	1	0	0	0	0	0	0	2	0	1	0	0	0	1	0
32	32	32	兰浩	1	29	1.73	74	24.7	4.5	7	3	21	95	5.75	1	0	0	0	0	0	0	1	0	0	0	0	0	1	1
61	61	61	盛国良	1	39	1.73	50	16.7	4.5	9	2.5	23	101	5.5	1	0	0	0	0	0	0	1	0	0	0	0	0	1	0	1	0	0	0	0	0	0	2	0	1	0	0	1	2	1
74	74	74	陈祖民（马？	1	44	1.73	86	28.7	3	7	5	35	158	7.5	2	0	2	0	0	0	0	2	0	1	1	1	0	2	1	2	0	2	0	0	0	0	2	1	2	1	1	0	2	1
40	40	40	蔡文涛	1	35	1.73	66	22.1	2.5	9	4	36	162	4.5	1	0	0	0	0	0	0	2	0	1	0	0	0	1	1
6	6	6	谢惠平（马？	1	36	1.73	70	23.4	3.5	9	5	45	203	4.5	1	0	0	0	0	0	0	2	0	0	1	1	0	1	2
75	75	75	毛军丽	1	41	1.73	78	26.1	7	10	1	10	45	5.5	2	4	2	0	0	0	0	2	1	1	1	1	3	2	1	2	4	0	0	0	0	0	2	1	1	1	1	3	2	1
35	35	35	胡卫东	1	47	1.73	69	23.1	4.5	10	3	30	135	5.5	1	0	0	0	0	0	0	2	1	2	1	1	0	2	1
33	33	33	沈波（马？	1	48	1.73	68	22.7	3.5	8	5	40	180	5	2	1	1	0	0	0	0	2	2	2	1	1	0	2	2
47	47	47	陈雪松	1	47	1.74	69	22.8	2.5	12	3	36	162	5.17	1	0	0	0	0	0	0	2	1	2	1	1	1	1	1
37	37	37	王军	1	51	1.74	65	21.5	2.5	10	2	20	90	5.33	1	0	0	0	0	0	0	2	1	1	0	0	3	1	1
	11	141	俞帆	1	52	1.74	69	22.7903	4	12	4	48	260	4.5	1	0	0	0	0	0	0	2	1	1	2	2	1	1	1	2	1	0	0	0	0	0	2	1	2	1	1	0	1	1
31	31	31	黄沛	1	29	1.75	70	22.9	3.5	9	3	27	122	5	1	0	0	0	0	0	0	1	0	0	0	0	0	1	1
87	87	87	余捷）马？	1	31	1.75	60	19.6							1	0	0	0	0	0	0	2	0	1	0	0	0	1	0	1	0	0	0	0	0	0
5	5	5	张春俊（马？	1	33	1.75	62	20.2	2	10	3	30	135	5.5	1	0	0	0	0	0	0	1	0	0	0	0	0	1	0
57	57	57	黄国新	1	44	1.75	73	23.8	4.5	9	2	18	81	5.5	2	0	0	1	0	0	0	1	0	0	0	0	0	1	1	2	0	0	3	0	0	0	2	0	1	0	0	1	1	0
73	73	73	何国生（马？	1	47	1.75	65	21.2	1	7	4	28	126	6.5	2	0	0	0	2	0	0	2	1	2	1	1	1	2	1	2	0	0	2	2	2	0	2	2	2	2	2	2	2	2
55	55	55	李加兴	1	47	1.75	68	22.2	4.5	12.5	3	38	169	5	1	0	0	0	0	0	0	2	0	2	0	0	0	1	0	1	0	0	0	0	0	0	2	0	1	0	0	0	1	0
78	78	78	王会强	1	51	1.75	74	24.2	2	10	5	50	225	6.5	2	0	2	0	0	1	1	2	0	2	1	1	0	2	1	2	0	2	0	0	0	2	2	2	2	1	1	0	2	2
41	41	41	潘志宏	1	52	1.75	72	23.5	4.5	9	2	18	81	6	2	0	0	0	2	0	0	2	0	2	0	0	1	1	2	2	0	0	0	3	0	0	2	1	1	1	1	2	1	1
34	34	34	林思文	1	54	1.75	70	22.9	17	10	5	50	225	5.5	1	0	0	0	0	0	0	2	0	3	0	0	0	2	1	1	0	0	0	0	0	0	2	2	2	0	0	0	2	1
84	84	84	谭建法	1	54	1.75	76	24.8	4	10	3	30	135	6.75	2	0	4	0	0	0	0	2	2	2	2	2	2	2	1	2	0	4	0	0	0	0	2	2	2	2	2	1	2	1
79	79	79	王建强	1	55	1.75	63	20.6	5	10	5	50	300	6.92	2	1	0	0	0	0	0	2	2	2	2	2	1	2	2	2	1	0	0	2	0	1	2	2	2	2	2	0	2	2
46	46	46	王勇	1	58	1.75	85	27.8	1.5	10	3	30	135	6	2	0	2	2	0	0	0	2	1	1	1	1	1	1	2
49	49	49	徐杰	1	24	1.76	63	20.3	2.5	9	2	18	81	6	1	0	0	0	0	0	0	1	0	0	0	0	0	1	1
86	86	86	朱建焕	1	50	1.76	72	23.2	2	10	3	30	135	5	2	1	3	2	0	0	0	2	1	2	1	1	0	2	2	2	1	2	0	0	0	0	2	1	2	1	1	1	2	1
70	70	70	郭飞云	1	45	1.77	75	23.9	0.5	9	4	36	162	5	2	0	2	0	0	0	0	2	1	1	1	1	0	1	1	2	0	0	0	2	0	0	2	1	1	1	1	3	2	1
8	8	8	赵志磊	1	35	1.77	78	24.9	2.5	10.5	2	21	95	5.5	1	0	0	0	0	0	0	1	0	0	0	0	0	1	0
14	14	14	姚霄	1	38	1.77	76	24.3	3.5	10	3.5	35	158	5	1	0	0	0	0	0	0	1	0	0	0	0	0	2	1
39	39	39	陈志朋	1	52	1.77	70	22.3	3.5	10	4	40	180	5.5	1	0	0	0	0	0	0	2	0	2	0	0	1	1	1	2	0	1	0	0	0	0	2	1	1	1	1	0	1	1
21	21	21	严小平	1	56	1.77	69	22	3.5	10	2	20	90	7.5	2	1	0	0	0	0	0	2	1	2	1	1	0	2	0
63	63	63	王捷	1	28	1.78	52	16.4	1.5	20	2	40	180	6	1	0	0	0	0	0	0	1	0	0	0	0	0	2	1	1	0	0	0	0	0	0	1	0	0	0	0	0	1	1
27	27	27	丁剑超	1	42	1.78	75	23.7	4.5	7	3	21	95	6	2	0	1	0	0	0	0	2	0	1	0	0	1	2	1
	12	142	苏杭	1	48	1.78	79	24.9337	1	15	4	60	450	6.17	2	1	1	0	0	0	0	2	1	1	1	1	1	1	1	2	0	1	0	0	0	0	2	1	1	1	1	1	1	1
25	25	25	赵青松	1	56	1.78	75	23.7	4.5	10	3	30	135	5.5	2	4	1	0	0	0	0	2	2	2	2	2	1	1	1	1	0	0	0	0	0	0	2	0	3	0	2	3	1	1
19	19	19	余孔方	1	38	1.79	60	18.7	4.5	14	5	70	315	4.33	1	0	0	0	0	0	0	2	0	2	0	0	1	1	1
64	64	64	刘军	1	36	1.79	82	25.6	2.5	9	2	18	81	5	2	0	2	0	0	0	1	2	1	1	1	1	2	2	1	2	0	2	0	0	0	0	2	1	1	1	1	3	1	1
29	29	29	金剑锋	1	50	1.79	72	22.5	3.5	10	4	40	180	6.5	1	0	0	0	0	0	0	2	1	2	1	1	0	1	1
42	42	42	呼继荣	1	31	1.8	69	21.3	6	10	4	40	180	4	1	0	0	0	0	0	0	1	0	0	0	0	0	1	2
50	50	50	张胜利	1	38	1.81	75	22.9	3.5	9	3	27	122	5.56	2	1	0	2	2	0	0	2	1	1	0	0	1	1	0
24	24	24	何国旌	1	49	1.81	82	25	3.5	10	3	30	135	5	2	0	3	2	0	0	0	2	0	1	0	0	1	1	0	1	0	0	0	0	0	0	2	0	1	0	0	1	1	1
-1	13	143	余刚	1	63	1.81	66	20.1459	16	7.5	3.5	26.25	100	5.5	2	4	3	2	2	0	2	2	2	3	2	2	3	2	0
左膝伪影	1	131	朱叶	1	38	1.85	88	25.7122	3	10	3.5	35	150	5.5	1	0	0	0	0	0	0	2	1	1	1	1	0	1	0	2	0	2	0	0	0	0	2	1	1	1	1	1	2	0			33	34
24	24	111	洪爱芳	2											1	0	0	0	0	0	0	2	1	1	1	1	0	1	1	1	0	0	0	0	0	0	2	1	1	1	1	0	1	1

## Sheet: 50
实验组（n=137）	总损伤		0		1		2		3		4		Kappa一致性		研究者基本信息（n=137）																		对照组	总损伤		0		1		2		3		4		Kappa一致性		实验B组	总损伤
	n（例）	%	n（例）	%	n（例）	%	n（例）	%	n（例）	%	n（例）	%				非正态	正态分布																	n（例）	%	n（例）	%	n（例）	%	n（例）	%	n（例）	%	n（例）	%				n（例）
PC	37	27.0073	100	72.9927	22	16.0584	10	7.29927	2	1.45985	3	2.18978	0.895			实验组（n=137）	A对照组（n=20）	B实验组（n=50）	P														PC															PC
TC	34	24.8175	103	75.1825	8	5.83942	19	13.8686	4	2.91971	3	2.18978	0.773		性别（男）	90（65.7%）	15（75%）	35(70%)	0.676														TC															TC
MFC	13	9.48905	124	90.5109	1	0.729927	12	8.75912	0	0	0	0	0.756		年龄（岁）	43.1±8.2（24~58）	39.2±7.1（20~50）	39.6±6.0（20~50）	0.807														MFC															MFC
LFC	7	5.10949	130	94.8905	1	0.729927	6	4.37956	0	0	0	0	0.93		身高（m)	1.68±0.07（1.50~1.85）	1.69±0.08（1.53~1.82）	1.70±0.06（1.58~1.85）	0.616														LFC															LFC
MTC	2	1.45985	135	98.5401	1	0.729927	1	0.729927	0	0	0	0	0.748		体重（kg）	63.9±9.7（46.0~88.0）	68.43±9.96（47.0~89.0）	68.6±8.6（52.0~88.0）	0.935														MTC															MTC
LTC	4	2.91971	133	97.0803	4	2.91971	0	0	0	0	0	0	0.853		BMI（kg/m²）	22.6±2.4（16.4~28.7）	23.94±2.05（19.6~27.5）	23.8±2.0（18.9~27.7）	0.762														LTC															LTC
	97	11.8005	725	88.1995	37	4.50122	48	5.83942	6	0.729927	6	0.729927			跑龄（年）	3.6±2.6（1~17）		3.9±3.1（1~16）																0	0	0	0	0	0	0	0	0	0	0	0				0
															月跑量（km）	150.3±74.0（40~450）		141.3±77.9（41~450）
A对照组n=20	总损伤		0		1		2		3		4		Kappa一致性		配速（min/km）	5.8±0.7（4.0~7.5）		5.64±0.80（4.0~7.0）
	n（例）	%	n（例）	%	n（例）	%	n（例）	%	n（例）	%	n（例）	%
PC	3	15	17	85	1	5	2	10	0	0	0	0
TC	2	10	18	90	1	5	1	5	0	0	0	0					B实验组（n=50）
MFC	0	0	20	100	0	0	0	0	0	0	0	0					描述统计
LFC	0	0	20	100	0	0	0	0	0	0	0	0						N	范围	最小值	最大值	均值	标准 偏差	方差
MTC	0	0	20	100	0	0	0	0	0	0	0	0			卡方检验		性别	50	1	1	2	1.3	0.463	0.214		35(70%)
LTC	1	5	19	95	0	0	1	5	0	0	0	0			两样本独立T检验		年龄	50	20	30	50	39.56	5.97	35.639		39.6±6.0（20~50）
	6	5	114	95	2	1.66667	4	3.33333	0	0	0	0					身高	50	0.27	1.58	1.85	1.6962	0.06427	0.004		1.70±0.06（1.58~1.85）
																	体重	50	36	52	88	68.62	8.55448	73.179		68.6±8.6（52.0~88.0）
																	BMI	50	8.8	18.9	27.7	23.778	1.9961	3.985		23.8±2.0（18.9~27.7）
																	跑龄	50	15	1	16	3.86	3.1119	9.684		3.9±3.1（1~16）
																	月跑量	50	409	41	450	141.28	77.8661	6063.12		141.3±77.9（41~450）
B实验组n=50	总损伤		0		1		2		3		4						配速	50	3	4	7	5.6376	0.79607	0.634		5.64±0.80（4.0~7.0）
	n（例）	%	n（例）	%	n（例）	%	n（例）	%	n（例）	%	n（例）	%					有效个案数（成列）	50
PC	9	18	41	82	4	8	3	6	1	2	1	2
TC	13	26	37	74	4	8	6	12	2	4	1	2
MFC	4	8	46	92	1	2	3	6	0	0	0	0
LFC	0	0	50	100	0	0	0	0	0	0	0	0					描述统计
MTC	0	0	50	100	0	0	0	0	0	0	0	0						N	范围	最小值	最大值	均值	标准 偏差	方差
LTC	3	6	47	94	3	6	0	0	0	0	0	0					性别	20	1	1	2	1.25	0.444	0.197		15（75%）
	29	9.66667	271	90.3333	12	4	12	4	3	1	2	0.666667					年龄	20	20	30	50	39.15	7.118	50.661		39.2±7.1（20~50）
				实验组与对照组膝关节软骨病灶分级统计表													身高	20	0.29	1.53	1.82	1.687	0.0802	0.006		1.69±0.08（1.53~1.82）
Mann-Whitney U					0		1		2		3		4		p		体重	20	42	47	89	68.425	9.96477	99.297		68.43±9.96（47.0~89.0）
独立样本曼-惠特尼 U 检验摘要					n（例）	%	n（例）	%	n（例）	%	n（例）	%	n（例）	%			BMI	20	7.9	19.6	27.5	23.94	2.0523	4.212		23.94±2.05（19.6~27.5）
总计 N	420			实验组n=300	271	90.3333	12	4	12	4	3	1	2	0.666667	0.118		有效个案数（成列）	20
曼-惠特尼 U	18843			对照组n=120	114	95	2	1.66667	4	3.33333	0	0	0	0
威尔科克森 W	63993																独立样本检验
检验统计	18843																		莱文方差等同性检验		平均值等同性 t 检验
标准误差	538.566																		F	显著性	t	自由度	Sig.（双尾）	平均值差值	标准误差差值	差值 95% 置信区间
标准化检验统计	1.565	Z																								下限	上限
渐进显著性（双侧检验）	0.118	P	无差异		跑马和健康人之间无												体重	假定等方差	0.378	0.541	-0.082	68	0.935	-0.195	2.37347	-4.93119	4.54119
					跑步对软骨无影响													不假定等方差			-0.077	30.815	0.939	-0.195	2.53543	-5.36731	4.97731
																	BMI	假定等方差	0.018	0.893	0.304	68	0.762	0.162	0.5323	-0.9002	1.2242
																		不假定等方差			0.301	34.201	0.765	0.162	0.5388	-0.9327	1.2567
																	年龄	假定等方差	0.938	0.336	-0.246	68	0.807	-0.41	1.67	-3.742	2.922
																		不假定等方差			-0.228	30.268	0.822	-0.41	1.802	-4.088	3.268
																	身高	假定等方差	1.873	0.176	-0.503	68	0.616	-0.0092	0.01828	-0.04568	0.02728
																		不假定等方差			-0.458	29.264	0.651	-0.0092	0.02011	-0.0503	0.0319
	n（例）	%
PC	3	15		实验组与对照组膝关节软骨病灶分布统计表
TC	2	10			PC		TC		MFC		LFC		MTC		LTC		合计
MFC	0	0			n（例）	%	n（例）	%	n（例）	%	n（例）	%	n（例）	%	n（例）	%	n（例）	%
LFC	0	0		实验组n=50	9	18	13	26	4	8	0	0	0	0	3	6	29	9.7
MTC	0	0		对照组n=20	3	15	2	10	0	0	0	0	0	0	1	5	6	5
LTC	1	5		p值	1		0.202		0.095		*		*		0.095		0.17
	6	5
B实验组n=50	总损伤
	n（例）	%
PC	9	18
TC	13	26
MFC	4	8
LFC	0	0
MTC	0	0
LTC	3	6
	29	9.66667
pc	卡方检验
		值	自由度	渐进显著性（双侧）	精确显著性（双侧）	精确显著性（单侧）
	皮尔逊卡方	.091a	1	0.764	1	0.534
	连续性修正b	0	1	1
	似然比	0.092	1	0.761	1	0.534
	费希尔精确检验				1	0.534
	有效个案数	70
	a 1 个单元格 (25.0%) 的期望计数小于 5。最小期望计数为 3.43。
	b 仅针对 2x2 表进行计算
tc	卡方检验
		值	自由度	渐进显著性（双侧）	精确显著性（双侧）	精确显著性（单侧）
	皮尔逊卡方	2.172a	1	0.141	0.202	0.123
	连续性修正b	1.326	1	0.25
	似然比	2.432	1	0.119	0.202	0.123
	费希尔精确检验				0.202	0.123
	有效个案数	70
	a 1 个单元格 (25.0%) 的期望计数小于 5。最小期望计数为 4.29。
	b 仅针对 2x2 表进行计算
mfc	卡方检验
		值	自由度	渐进显著性（双侧）	精确显著性（双侧）	精确显著性（单侧）
	皮尔逊卡方	3.613a	1	0.057	0.095	0.057
	连续性修正b	2.205	1	0.138
	似然比	5.787	1	0.016	0.062	0.057
	费希尔精确检验				0.095	0.057
	有效个案数	70
	a 1 个单元格 (25.0%) 的期望计数小于 5。最小期望计数为 2.29。
	b 仅针对 2x2 表进行计算
lfc	mtc	无
ltc	卡方检验
		值	自由度	渐进显著性（双侧）	精确显著性（双侧）	精确显著性（单侧）
	皮尔逊卡方	3.613a	1	0.057	0.095	0.057
	连续性修正b	2.205	1	0.138
	似然比	5.787	1	0.016	0.062	0.057
	费希尔精确检验				0.095	0.057
	有效个案数	70
	a 1 个单元格 (25.0%) 的期望计数小于 5。最小期望计数为 2.29。
	b 仅针对 2x2 表进行计算
总计 N	卡方检验
		值	自由度	渐进显著性（双侧）	精确显著性（双侧）	精确显著性（单侧）
	皮尔逊卡方	2.444a	1	0.118	0.17	0.082
	连续性修正b	1.871	1	0.171
	似然比	2.681	1	0.102	0.124	0.082
	费希尔精确检验				0.17	0.082
	有效个案数	420
	a 0 个单元格 (0.0%) 的期望计数小于 5。最小期望计数为 10.00。
	b 仅针对 2x2 表进行计算
[truncated: 11 more columns]

## Sheet: Sheet4
A对照组	总损伤		0		1		2		3		4				B
	n（例）	%	n（例）	%	n（例）	%	n（例）	%	n（例）	%	n（例）	%			B
PC	6	23.0769	20	76.9231	1	3.84615	2	7.69231	1	3.84615	2	7.69231			B
TC	6	23.0769	20	76.9231	1	3.84615	3	11.5385	1	3.84615	1	3.84615			B
MFC	1	3.84615	25	96.1538	1	3.84615	0	0	0	0	0	0			B
LFC	0	0	26	100	0	0	0	0	0	0	0	0			B
MTC	0	0	26	100	0	0	0	0	0	0	0	0			B
LTC	2	7.69231	24	92.3077	0	0	2	7.69231	0	0	0	0			B
n=26*6	15	9.61538	141	90.3846	3	1.92308	7	4.48718	2	1.28205	3	1.92308			B
															B
实验B组	总损伤		0		1		2		3		4				B
	n（例）	%	n（例）	%	n（例）	%	n（例）	%	n（例）	%	n（例）	%			B
PC	11	21.1538	41	78.8462	6	11.5385	4	7.69231	0	0	1	1.92308			B
TC	11	21.1538	41	78.8462	1	1.92308	7	13.4615	2	3.84615	1	1.92308			B
MFC	3	5.76923	49	94.2308	0	0	3	5.76923	0	0	0	0			B
LFC	1	1.92308	51	98.0769	0	0	1	1.92308	0	0	0	0			B
MTC	0	0	52	100	0	0	0	0	0	0	0	0			B
LTC	0	0	51	98.0769	1	1.92308	0	0	0	0	0	0			B
n=52*6	26	8.33333	285	91.3462	8	2.5641	15	4.80769	2	0.641026	2	0.641026			B
															B
															B
组别 * 损伤等级 交叉表															B
			损伤等级					总计							B
			0	1	2	3	4								B
组别	A	计数	141	3	7	2	3	156							B
		占 组别 的百分比	0.904	0.019	0.045	0.013	0.019	1							B
	B	计数	285	8	15	2	2	312							B
		占 组别 的百分比	0.913	0.026	0.048	0.006	0.006	1							B
总计		计数	426	11	22	4	5	468							B
		占 组别 的百分比	0.91	0.024	0.047	0.009	0.011	1							B
															B
															B
卡方检验															B
	值	自由度	渐进显著性（双侧）	精确显著性（双侧）											B
皮尔逊卡方	2.315a	4	0.678	0.705											B
似然比	2.176	4	0.703	0.735											B
费希尔精确检验	2.547			0.676											B
有效个案数	468														B
a 5 个单元格 (50.0%) 的期望计数小于 5。最小期望计数为 1.33。															B
															B
															B
															B
															B
															B
															B
															B
															B
															B
															B
															B

## Sheet: 20181921跑马
	姓名	性别	年龄	身高	体重	BMI	跑龄	每次跑量	周跑次数	周跑量	月跑量	配速	软骨损伤等级	右膝软骨损伤	R髌骨	R滑车	R股骨内	R股骨外	R胫骨内	R胫骨外	右膝半月板损伤	R内前	R内后	R外前	R外后	R骨髓水肿0123	R髌下脂肪垫水肿12	R积液等级0123	QT\PT	左膝软骨损伤	L髌骨	L滑车	L股内	L股外	L胫内	L胫外	左膝半月板损伤12	L内前	L内后	L外前	L外后	L骨髓水肿等级0123	L髌下脂肪垫水肿12	L积液等级0123	QT\PT
	边赟	1	34	1.68	66	23.3844	7	9	5	45	203	7	0	1	0	0	0	0	0	0	1	0	0	0	0	0	2	1		#NULL!	#NULL!	#NULL!	#NULL!	#NULL!	#NULL!	#NULL!	#NULL!	#NULL!	#NULL!	#NULL!	#NULL!	#NULL!	#NULL!	#NULL!
	吴勇	1	41	1.7	72	24.9135	4.5	9	3	27	122	5.67	0	1	0	0	0	0	0	0	2	1	1	1	1	0	1	0		1	0	0	0	0	0	0	2	1	1	1	1	0	1	0
	胡涛	1	34	1.7	75	25.9516	15	10	3	30	135	4	2	2	2	2	0	0	0	0	1	0	0	0	0	1	1	1		2	2	2	0	0	0	0	1	0	0	0	0	0	1	0
	马文	1	33	1.71	63	21.5451	2.5	5	4	20	90	10	0	1	0	0	0	0	0	0	1	0	0	0	0	0	2	2		#NULL!	#NULL!	#NULL!	#NULL!	#NULL!	#NULL!	#NULL!	#NULL!	#NULL!	#NULL!	#NULL!	#NULL!	#NULL!	#NULL!	#NULL!
	张春	1	33	1.75	62	20.2449	2	10	3	30	135	5.5	0	1	0	0	0	0	0	0	1	0	0	0	0	0	1	0		#NULL!	#NULL!	#NULL!	#NULL!	#NULL!	#NULL!	#NULL!	#NULL!	#NULL!	#NULL!	#NULL!	#NULL!	#NULL!	#NULL!	#NULL!
	谢惠	1	36	1.73	70	23.3887	3.5	9	5	45	203	4.5	0	1	0	0	0	0	0	0	2	0	0	1	1	0	1	2		#NULL!	#NULL!	#NULL!	#NULL!	#NULL!	#NULL!	#NULL!	#NULL!	#NULL!	#NULL!	#NULL!	#NULL!	#NULL!	#NULL!	#NULL!
	郑剑	1	37	1.65	66	24.2424	2.5	12.5	3	38	169	5.67	0	1	0	0	0	0	0	0	1	0	0	0	0	0	1	0		#NULL!	#NULL!	#NULL!	#NULL!	#NULL!	#NULL!	#NULL!	#NULL!	#NULL!	#NULL!	#NULL!	#NULL!	#NULL!	#NULL!	#NULL!
	赵志	1	35	1.77	78	24.8971	2.5	10.5	2	21	95	5.5	0	1	0	0	0	0	0	0	1	0	0	0	0	0	1	0		#NULL!	#NULL!	#NULL!	#NULL!	#NULL!	#NULL!	#NULL!	#NULL!	#NULL!	#NULL!	#NULL!	#NULL!	#NULL!	#NULL!	#NULL!
	刘金	1	37	1.65	56	20.5693	3.5	9	2	18	81	5	0	1	0	0	0	0	0	0	1	0	0	0	0	0	1	2		1	0	0	0	0	0	0	1	0	0	0	0	0	1	1
	付坤	1	33	1.69	57	19.9573	3.5	10	2	20	90	6	0	1	0	0	0	0	0	0	1	0	0	0	0	0	1	0		#NULL!	#NULL!	#NULL!	#NULL!	#NULL!	#NULL!	#NULL!	#NULL!	#NULL!	#NULL!	#NULL!	#NULL!	#NULL!	#NULL!	#NULL!
	郑懿	1	39	1.7	80	27.6817	2.5	9	3	27	122	6	0	1	0	0	0	0	0	0	2	0	1	0	1	1	1	1		1	0	0	0	0	0	0	2	1	1	1	1	0	1	1
	许宁	1	36	1.69	60	21.0077	4.5	10	3.5	35	158	5	0	1	0	0	0	0	0	0	1	0	0	0	0	0	1	1		1	0	0	0	0	0	0	1	0	0	0	0	0	1	1
	褚有	1	36	1.66	65	23.5883	1.5	10	4	40	180	4.5	0	1	0	0	0	0	0	0	2	0	1	0	0	0	1	1		#NULL!	#NULL!	#NULL!	#NULL!	#NULL!	#NULL!	#NULL!	#NULL!	#NULL!	#NULL!	#NULL!	#NULL!	#NULL!	#NULL!	#NULL!
	姚霄	1	38	1.77	76	24.2587	3.5	10	3.5	35	158	5	0	1	0	0	0	0	0	0	1	0	0	0	0	0	2	1		#NULL!	#NULL!	#NULL!	#NULL!	#NULL!	#NULL!	#NULL!	#NULL!	#NULL!	#NULL!	#NULL!	#NULL!	#NULL!	#NULL!	#NULL!
	蒋春	1	38	1.58	51	20.4294	6	20	4	80	360	4.5	0	1	0	0	0	0	0	0	2	0	1	0	0	0	1	0		1	0	0	0	0	0	0	1	0	0	0	0	0	1	0
	余进	1	37	1.7	70	24.2215	16	9	1	9	41	4.67	0	1	0	0	0	0	0	0	2	0	1	0	0	0	2	1		#NULL!	#NULL!	#NULL!	#NULL!	#NULL!	#NULL!	#NULL!	#NULL!	#NULL!	#NULL!	#NULL!	#NULL!	#NULL!	#NULL!	#NULL!
	郑旭	1	38	1.71	75	25.6489	2.5	10	3	30	135	5	2	2	2	0	0	0	0	1	2	0	1	0	0	0	1	2		#NULL!	#NULL!	#NULL!	#NULL!	#NULL!	#NULL!	#NULL!	#NULL!	#NULL!	#NULL!	#NULL!	#NULL!	#NULL!	#NULL!	#NULL!
	李光	1	31	1.6	61	23.8281	2.5	10	6	60	270	6	0	1	0	0	0	0	0	0	1	0	0	0	0	0	2	1		1	0	0	0	0	0	0	1	0	0	0	0	0	2	2
	余孔	1	38	1.79	60	18.726	4.5	14	5	70	315	4.33	0	1	0	0	0	0	0	0	2	0	2	0	0	1	1	1		#NULL!	#NULL!	#NULL!	#NULL!	#NULL!	#NULL!	#NULL!	#NULL!	#NULL!	#NULL!	#NULL!	#NULL!	#NULL!	#NULL!	#NULL!
	白兴	1	33	1.72	65	21.9713	4.5	15	6	90	405	4	0	1	0	0	0	0	0	0	2	1	2	0	0	1	2	1		1	0	0	0	0	0	0	1	0	0	0	0	1	1	1
	严小	1	56	1.77	69	22.0243	3.5	10	2	20	90	7.5	1	2	1	0	0	0	0	0	2	1	2	1	1	0	2	0		#NULL!	#NULL!	#NULL!	#NULL!	#NULL!	#NULL!	#NULL!	#NULL!	#NULL!	#NULL!	#NULL!	#NULL!	#NULL!	#NULL!	#NULL!
	吕心	1	50	1.71	65	22.2291	4.5	9	5	45	203	7	2	2	0	2	0	0	0	0	2	0	0	0	0	1	1	1		2	0	#NULL!	0	0	0	2	2	0	2	3	3	1	1	1
	胡国	1	43	1.7	68	23.5294	0.5	5	3	15	68	7	0	1	0	0	0	0	0	0	1	0	0	0	0	0	1	0		1	0	0	0	0	0	0	2	0	1	0	0	2	1	1
	何国	1	49	1.81	82	25.0298	3.5	10	3	30	135	5	2	2	0	2	2	0	0	0	2	0	1	0	0	1	1	0		1	0	0	0	0	0	0	2	0	1	0	0	1	1	1
	赵青	1	56	1.78	75	23.6713	4.5	10	3	30	135	5.5	4	2	4	0	0	0	0	0	2	2	2	2	2	1	1	1		1	0	0	0	0	0	0	2	0	3	0	2	3	1	1
	王东	1	41	1.7	72	24.9135	1.5	10	3	30	135	6	0	1	0	0	0	0	0	0	2	1	1	1	1	0	2	2		1	0	0	0	0	0	0	2	1	1	0	0	0	1	1
	丁剑	1	42	1.78	75	23.6713	4.5	7	3	21	95	6	1	2	0	1	0	0	0	0	2	0	1	0	0	1	2	1		1	0	0	0	0	0	0	1	0	0	0	0	0	1	1
	林峰	1	53	1.68	76	26.9274	2.5	9	3.5	32	142	6	0	1	0	0	0	0	0	0	2	1	1	1	1	0	1	2		1	0	0	0	0	0	0	2	1	1	1	1	0	1	1
	金剑	1	50	1.79	72	22.4712	3.5	10	4	40	180	6.5	0	1	0	0	0	0	0	0	2	1	2	1	1	0	1	1		#NULL!	#NULL!	#NULL!	#NULL!	#NULL!	#NULL!	#NULL!	#NULL!	#NULL!	#NULL!	#NULL!	#NULL!	#NULL!	#NULL!	#NULL!
	毛旭	1	50	1.61	55	21.2183	3.5	10	4	40	180	6	0	1	0	0	0	0	0	0	2	1	2	1	1	1	1	0		2	2	1	0	0	0	0	2	1	1	1	1	1	1	0
	黄沛	1	29	1.75	70	22.8571	3.5	9	3	27	122	5	0	1	0	0	0	0	0	0	1	0	0	0	0	0	1	1		#NULL!	#NULL!	#NULL!	#NULL!	#NULL!	#NULL!	#NULL!	#NULL!	#NULL!	#NULL!	#NULL!	#NULL!	#NULL!	#NULL!	#NULL!
	兰浩	1	29	1.73	74	24.7252	4.5	7	3	21	95	5.75	0	1	0	0	0	0	0	0	1	0	0	0	0	0	1	1		#NULL!	#NULL!	#NULL!	#NULL!	#NULL!	#NULL!	#NULL!	#NULL!	#NULL!	#NULL!	#NULL!	#NULL!	#NULL!	#NULL!	#NULL!
	沈波	1	48	1.73	68	22.7204	3.5	8	5	40	180	5	1	2	1	1	0	0	0	0	2	2	2	1	1	0	2	2		#NULL!	#NULL!	#NULL!	#NULL!	#NULL!	#NULL!	#NULL!	#NULL!	#NULL!	#NULL!	#NULL!	#NULL!	#NULL!	#NULL!	#NULL!
	林思	1	54	1.75	70	22.8571	17	10	5	50	225	5.5	0	1	0	0	0	0	0	0	2	0	3	0	0	0	2	1		1	0	0	0	0	0	0	2	2	2	0	0	0	2	1
	胡卫	1	47	1.73	69	23.0546	4.5	10	3	30	135	5.5	0	1	0	0	0	0	0	0	2	1	2	1	1	0	2	1		#NULL!	#NULL!	#NULL!	#NULL!	#NULL!	#NULL!	#NULL!	#NULL!	#NULL!	#NULL!	#NULL!	#NULL!	#NULL!	#NULL!	#NULL!
	吴惠	1	30	1.72	60	20.2812	1.5	9	3	27	122	4.5	0	1	0	0	0	0	0	0	1	0	0	0	0	0	1	1		#NULL!	#NULL!	#NULL!	#NULL!	#NULL!	#NULL!	#NULL!	#NULL!	#NULL!	#NULL!	#NULL!	#NULL!	#NULL!	#NULL!	#NULL!
	王军	1	51	1.74	65	21.4692	2.5	10	2	20	90	5.33	0	1	0	0	0	0	0	0	2	1	1	0	0	3	1	1		#NULL!	#NULL!	#NULL!	#NULL!	#NULL!	#NULL!	#NULL!	#NULL!	#NULL!	#NULL!	#NULL!	#NULL!	#NULL!	#NULL!	#NULL!
	沈友	1	38	1.7	79	27.3356	1.5	#NULL!	4	#NULL!	#NULL!	5	0	1	0	0	0	0	0	0	2	0	1	0	0	0	1	2		1	0	0	0	0	0	0	2	0	2	0	0	0	2	1
	陈志	1	52	1.77	70	22.3435	3.5	10	4	40	180	5.5	0	1	0	0	0	0	0	0	2	0	2	0	0	1	1	1		2	0	1	0	0	0	0	2	1	1	1	1	0	1	1
	蔡文	1	35	1.73	66	22.0522	2.5	9	4	36	162	4.5	0	1	0	0	0	0	0	0	2	0	1	0	0	0	1	1		#NULL!	#NULL!	#NULL!	#NULL!	#NULL!	#NULL!	#NULL!	#NULL!	#NULL!	#NULL!	#NULL!	#NULL!	#NULL!	#NULL!	#NULL!
	潘志	1	52	1.75	72	23.5102	4.5	9	2	18	81	6	3	2	0	0	0	3	0	0	2	0	2	0	0	1	1	2		2	0	0	0	3	0	0	2	1	1	1	1	2	1	1
	呼继	1	31	1.8	69	21.2963	6	10	4	40	180	4	0	1	0	0	0	0	0	0	1	0	0	0	0	0	1	2		#NULL!	#NULL!	#NULL!	#NULL!	#NULL!	#NULL!	#NULL!	#NULL!	#NULL!	#NULL!	#NULL!	#NULL!	#NULL!	#NULL!	#NULL!
	周勇	1	43	1.68	58	20.5499	3.5	9	4	36	162	5.56	0	1	0	0	0	0	0	0	1	0	0	0	0	0	1	0		1	0	0	0	0	0	0	2	1	1	1	1	1	1	1
	姚道	1	53	1.72	85	28.7317	4.5	9	4	36	162	5.56	2	2	0	0	2	0	0	0	2	0	2	1	2	1	1	1		#NULL!	#NULL!	#NULL!	#NULL!	#NULL!	#NULL!	#NULL!	#NULL!	#NULL!	#NULL!	#NULL!	#NULL!	#NULL!	2	1
	毕晨	1	27	1.68	56	19.8413	1.5	10	4	40	180	4.58	0	1	0	0	0	0	0	0	1	0	0	0	0	0	1	1		#NULL!	#NULL!	#NULL!	#NULL!	#NULL!	#NULL!	#NULL!	#NULL!	#NULL!	#NULL!	#NULL!	#NULL!	#NULL!	#NULL!	#NULL!
	王勇	1	58	1.75	85	27.7551	1.5	10	3	30	135	6	2	2	0	2	0	0	0	0	2	1	1	1	1	1	1	2		#NULL!	#NULL!	#NULL!	#NULL!	#NULL!	#NULL!	#NULL!	#NULL!	#NULL!	#NULL!	#NULL!	#NULL!	#NULL!	#NULL!	#NULL!
	陈雪	1	47	1.74	69	22.7903	2.5	12	3	36	162	5.17	0	1	0	0	0	0	0	0	2	1	2	1	1	1	1	1		#NULL!	#NULL!	#NULL!	#NULL!	#NULL!	#NULL!	#NULL!	#NULL!	#NULL!	#NULL!	#NULL!	#NULL!	#NULL!	#NULL!	#NULL!
	方忠	1	54	1.72	73	24.6755	0.5	9	1	9	41	4.22	2	2	2	2	0	0	0	0	2	1	1	1	1	3	1	2		#NULL!	#NULL!	#NULL!	#NULL!	#NULL!	#NULL!	#NULL!	#NULL!	#NULL!	#NULL!	#NULL!	#NULL!	#NULL!	#NULL!	#NULL!
	徐杰	1	24	1.76	63	20.3383	2.5	9	2	18	81	6	0	1	0	0	0	0	0	0	1	0	0	0	0	0	1	1		#NULL!	#NULL!	#NULL!	#NULL!	#NULL!	#NULL!	#NULL!	#NULL!	#NULL!	#NULL!	#NULL!	#NULL!	#NULL!	#NULL!	#NULL!
	张胜	1	38	1.81	75	22.8931	3.5	9	3	27	122	5.56	3	2	0	0	2	3	0	0	2	1	1	0	0	1	1	0		#NULL!	#NULL!	#NULL!	#NULL!	#NULL!	#NULL!	#NULL!	#NULL!	#NULL!	#NULL!	#NULL!	#NULL!	#NULL!	#NULL!	#NULL!
	孙宏	1	53	1.69	74	25.9095	4.5	9	4	36	162	5.33	4	2	4	2	0	0	0	0	2	1	1	2	2	3	1	2		#NULL!	#NULL!	#NULL!	#NULL!	#NULL!	#NULL!	#NULL!	#NULL!	#NULL!	#NULL!	#NULL!	#NULL!	#NULL!	#NULL!	#NULL!
	张海	1	45	1.72	81	27.3797	2.5	5	3	15	68	7	3	2	2	3	0	0	0	0	2	0	1	0	0	2	2	2		2	0	4	0	0	0	0	2	1	1	0	0	1	2	2
	毛小	1	51	1.65	68	24.977	7	12	5	60	270	6	1	2	1	0	0	0	0	0	2	1	1	1	1	0	1	1		2	2	0	0	0	0	0	2	0	2	1	1	0	1	0
	徐凯	1	43	1.7	69	23.8754	2.5	7	4	28	126	5.83	1	2	0	1	0	0	0	0	2	0	2	0	0	1	1	1		2	0	0	0	2	0	0	2	0	2	0	0	2	1	1
	李加	1	47	1.75	68	22.2041	4.5	12.5	3	38	169	5	0	1	0	0	0	0	0	0	2	0	2	0	0	0	1	0		1	0	0	0	0	0	0	2	0	1	0	0	0	1	0
	陈建	1	45	1.72	75	25.3515	#NULL!	9	3	27	122	6	1	2	0	1	0	0	0	0	2	1	1	1	1	1	2	0		2	0	2	0	0	0	0	2	1	1	1	1	2	1	0
	黄国	1	44	1.75	73	23.8367	4.5	9	2	18	81	5.5	2	2	0	0	2	0	0	0	1	0	0	0	0	0	1	1		2	0	0	3	0	0	0	2	0	1	0	0	1	1	0
	陈绵	1	36	1.68	71	25.1559	1.5	10	4	40	180	6	0	1	0	0	0	0	0	0	2	0	2	0	0	1	1	1		1	0	0	0	0	0	0	2	0	1	0	0	1	2	1
	王洪	1	35	1.66	65	23.5883	0.5	9	4	36	162	5.33	2	2	0	2	0	0	0	1	1	0	0	0	0	0	1	0		1	0	0	0	0	0	0	2	1	1	1	1	1	1	1
	李彬	1	31	1.7	63	21.7993	10	9	4	36	162	5.56	0	1	0	0	0	0	0	0	2	1	1	1	1	0	1	0		1	0	0	0	0	0	0	2	1	1	1	1	0	1	1
	盛国	1	39	1.73	50	16.7062	4.5	9	2.5	23	101	5.5	0	1	0	0	0	0	0	0	1	0	0	0	0	0	1	0		1	0	0	0	0	0	0	2	0	1	0	0	1	2	1
	刘宏	1	51	1.63	65	24.4646	4.5	9	4	36	162	5.17	0	1	0	0	0	0	0	0	2	1	2	1	1	0	1	1		1	0	0	0	0	0	0	2	1	2	1	1	1	1	1
	王捷	1	28	1.78	52	16.4121	1.5	20	2	40	180	6	0	1	0	0	0	0	0	0	1	0	0	0	0	0	2	1		1	0	0	0	0	0	0	1	0	0	0	0	0	1	1
	刘军	1	36	1.79	82	25.5922	2.5	9	2	18	81	5	2	2	0	2	0	0	0	1	2	1	1	1	1	2	2	1		2	0	2	0	0	0	0	2	1	1	1	1	3	1	1
	向小	1	37	1.64	57	21.1927	4.5	9	4	36	162	5	0	1	0	0	0	0	0	0	1	0	0	0	0	0	1	1		1	0	0	0	0	0	0	1	0	0	0	0	0	2	1
	陈亚	1	47	1.69	69	24.1588	3.5	3	3	9	41	6.5	0	1	0	0	0	0	0	0	2	1	1	0	0	0	1	1		1	0	0	0	0	0	0	2	1	1	0	0	0	2	0
BMI	潘世	1	45	1.6	72	28.125	3.5	9	3	27	122	5	0	1	0	0	0	0	0	0	2	0	1	0	0	2	1	1		1	0	0	0	0	0	0	2	1	1	0	0	0	1	1
	徐沥	1	30	1.7	65	22.4913	2.5	10	4	40	180	5.5	0	1	0	0	0	0	0	0	1	0	0	0	0	0	2	1		1	0	0	0	0	0	0	2	0	2	0	0	0	1	1
	金磊	1	36	1.72	80	27.0416	3.5	7	3	21	95	5.5	2	2	0	2	0	0	0	0	2	1	1	0	0	1	1	0		2	2	3	0	0	0	0	2	1	1	1	1	3	2	1
	郭飞	1	45	1.77	75	23.9395	0.5	9	4	36	162	5	2	2	0	2	0	0	0	0	2	1	1	1	1	0	1	1		2	0	0	0	2	0	0	2	1	1	1	1	3	2	1
	曹华	1	32	1.68	62	21.9671	1.5	5	2	10	45	7	0	1	0	0	0	0	0	0	2	0	1	0	0	0	1	1		1	0	0	0	0	0	0	2	0	1	0	0	0	1	0
	王孝	1	50	1.7	65	22.4913	1	8	3	24	108	5.67	0	1	0	0	0	0	0	0	2	1	1	1	1	0	1	1		1	0	0	0	0	0	0	2	1	1	1	1	0	1	0
	何国	1	47	1.75	65	21.2245	1	7	4	28	126	6.5	2	2	0	0	0	2	0	0	2	1	2	1	1	1	2	1		2	0	0	2	2	2	0	2	2	2	2	2	2	2	2
	陈祖	1	44	1.73	86	28.7347	3	7	5	35	158	7.5	2	2	0	2	1	0	0	0	2	0	1	1	1	0	2	1		2	0	2	0	0	0	0	2	1	2	1	1	0	2	1
	毛军	1	41	1.73	78	26.0617	7	10	1	10	45	5.5	4	2	4	2	0	0	0	0	2	1	1	1	1	3	2	1		2	4	0	0	0	0	0	2	1	1	1	1	3	2	1
	王海	1	46	1.69	54	18.9069	1.5	10	3	30	135	5.5	0	1	0	0	0	0	0	0	2	1	1	1	1	0	2	0		2	0	2	0	0	0	0	2	1	1	1	1	3	2	1
	朱晓	1	52	1.58	58	23.2335	3	20	3	60	270	6	3	2	0	0	3	0	2	1	2	0	2	1	1	1	2	1		2	1	0	0	2	0	0	2	2	2	1	1	2	2	1
	王会	1	51	1.75	74	24.1633	2	10	5	50	225	6.5	2	2	0	2	0	0	1	1	2	0	2	1	1	0	2	1		2	0	2	0	0	0	2	2	2	2	1	1	0	2	2
	王建	1	55	1.75	63	20.5714	5	30	2	60	270	6.92	1	2	1	0	0	0	0	0	2	2	2	2	2	1	2	2		2	1	0	0	2	0	1	2	2	2	2	2	0	2	2
BMI	施秀	1	51	1.48	75	34.2403	8	10	4	40	180	5	1	2	1	0	0	0	0	0	2	2	2	2	2	0	1	1		2	1	0	0	0	0	0	2	2	2	1	1	1	1	1
	丁健	1	53	1.7	66	22.8374	1	10	2	20	90	6	0	2	0	1	0	0	0	0	2	2	2	2	2	2	1	2		1	0	0	0	0	0	0	2	2	2	2	2	0	1	2
	陈炳	1	55	1.67	64	22.9481	0.5	10	3.5	35	158	6	0	1	0	0	0	0	0	0	2	1	1	1	1	1	2	1		1	0	0	0	0	0	0	2	1	1	1	1	0	2	1
	包华	1	50	1.72	75	25.3515	5	7	3	21	95	5.5	1	2	0	1	0	0	0	0	2	1	2	1	1	1	2	1		2	1	0	0	0	0	0	2	2	2	1	1	0	2	2
	谭建	1	54	1.75	76	24.8163	4	10	3	30	135	6.75	4	2	0	4	0	0	0	0	2	2	2	2	2	2	2	1		2	0	4	0	0	0	0	2	2	2	2	2	1	2	1
	金学	1	48	1.7	73	25.2595	1	10	2.5	25	113	6	0	1	0	0	0	0	0	0	2	0	2	0	0	0	2	1		1	0	0	0	0	0	0	2	0	1	0	0	0	1	0
	朱建	1	50	1.76	72	23.2438	2	10	3	30	135	5	1	2	1	1	1	0	0	0	2	1	2	1	1	0	2	2		2	1	2	0	0	0	0	2	1	2	1	1	1	2	1
	朱传	2	46	1.67	58	20.7967	2.5	10	3	30	135	6	0	1	0	0	0	0	0	0	2	0	1	0	1	1	2	2		#NULL!	#NULL!	#NULL!	#NULL!	#NULL!	#NULL!	#NULL!	#NULL!	#NULL!	#NULL!	#NULL!	#NULL!	#NULL!	#NULL!	#NULL!
	叶文	2	37	1.66	64	23.2254	0.5	7	2	14	63	7	0	1	0	0	0	0	0	0	2	1	1	1	1	1	1	2		#NULL!	#NULL!	#NULL!	#NULL!	#NULL!	#NULL!	#NULL!	#NULL!	#NULL!	#NULL!	#NULL!	#NULL!	#NULL!	#NULL!	#NULL!
	杨琴	2	38	1.69	55	19.257	2.5	9	3	27	121.5	5.1	0	1	0	0	0	0	0	0	1	0	0	0	0	1	1	2		1	0	0	0	0	0	0	1	0	0	0	0	1	1	1
	周雯	2	31	1.66	52	18.8707	2.5	7	3	21	94.5	5.5	0	1	0	0	0	0	0	0	1	0	0	0	0	1	1	1		#NULL!	#NULL!	#NULL!	#NULL!	#NULL!	#NULL!	#NULL!	#NULL!	#NULL!	#NULL!	#NULL!	#NULL!	#NULL!	#NULL!	#NULL!
	黄红	2	42	1.645	54	19.9555	0.5	8	3	24	108	6.5	0	1	0	0	0	0	0	0	2	1	1	0	0	0	2	1		#NULL!	#NULL!	#NULL!	#NULL!	#NULL!	#NULL!	#NULL!	#NULL!	#NULL!	#NULL!	#NULL!	#NULL!	#NULL!	#NULL!	#NULL!
	张艳	2	38	1.68	65	23.03	2.5	5	3	15	67.5	7	2	2	0	2	0	1	0	0	1	0	0	0	0	2	1	0		#NULL!	#NULL!	#NULL!	#NULL!	#NULL!	#NULL!	#NULL!	#NULL!	#NULL!	#NULL!	#NULL!	#NULL!	#NULL!	#NULL!	#NULL!
	胡木	2	37	1.6	52	20.3125	2.5	10	3	30	135	6	0	1	0	0	0	0	0	0	1	0	0	0	0	0	1	1		#NULL!	#NULL!	#NULL!	#NULL!	#NULL!	#NULL!	#NULL!	#NULL!	#NULL!	#NULL!	#NULL!	#NULL!	#NULL!	#NULL!	#NULL!
	罗芳	2	39	1.65	64	23.5078	1.5	7	2	14	63	6	0	1	0	0	0	0	0	0	2	0	1	0	0	1	1	1		#NULL!	#NULL!	#NULL!	#NULL!	#NULL!	#NULL!	#NULL!	#NULL!	#NULL!	#NULL!	#NULL!	#NULL!	#NULL!	#NULL!	#NULL!
	金淑	2	61	1.65	63	23.1405	2.5	9	2	18	81	4.33	2	2	2	0	0	0	0	0	2	0	2	1	1	2	2	2		2	2	1	0	0	0	0	2	0	2	1	1	2	2	2
	沈国	2	48	1.715	59	20.0597	1.5	9	3	27	121.5	6	2	2	0	2	0	0	0	0	2	1	1	1	1	1	1	1		2	0	2	0	0	0	0	2	1	1	1	1	1	#NULL!	1
	曹彩	2	45	1.55	52	21.6441	0.5	9	4	36	162	6	0	1	0	0	0	0	0	0	2	0	0	1	1	0	1	0		1	0	0	0	0	0	0	2	0	0	1	3	2	1	0
	李金	2	44	1.64	55	20.4491	2.5	7	3	21	94.5	7.14	2	2	2	0	0	2	0	0	1	0	0	0	0	2	1	1		#NULL!	#NULL!	#NULL!	#NULL!	#NULL!	#NULL!	#NULL!	#NULL!	#NULL!	#NULL!	#NULL!	#NULL!	#NULL!	#NULL!	#NULL!
	傅虹	2	38	1.68	55	19.487	2.5	12	5	60	270	5.25	1	2	1	0	0	0	0	0	2	1	3	0	0	0	1	1		#NULL!	#NULL!	#NULL!	#NULL!	#NULL!	#NULL!	#NULL!	#NULL!	#NULL!	#NULL!	#NULL!	#NULL!	#NULL!	#NULL!	#NULL!
	王筱	2	37	1.63	64	24.0882	2.5	9	3	27	121.5	5.56	2	2	0	0	2	0	0	0	2	0	1	1	1	0	1	2		#NULL!	#NULL!	#NULL!	#NULL!	#NULL!	#NULL!	#NULL!	#NULL!	#NULL!	#NULL!	#NULL!	#NULL!	#NULL!	#NULL!	#NULL!
	陈红	2	59	1.62	55	20.9572	12	9	5	45	202.5	5.5	2	2	2	0	0	0	0	0	2	2	3	2	2	3	2	2		#NULL!	#NULL!	#NULL!	#NULL!	#NULL!	#NULL!	#NULL!	#NULL!	#NULL!	#NULL!	#NULL!	#NULL!	#NULL!	#NULL!	#NULL!
	虞爱	2	31	1.66	50	18.1449	2.5	10	5	50	225	6.17	0	1	0	0	0	0	0	0	1	0	0	0	0	0	2	0		#NULL!	#NULL!	#NULL!	#NULL!	#NULL!	#NULL!	#NULL!	#NULL!	#NULL!	#NULL!	#NULL!	#NULL!	#NULL!	#NULL!	#NULL!
	杨秋	2	38	1.6	70	27.3438	2.5	9	4	36	162	7	0	1	0	0	0	0	0	0	1	0	0	0	0	0	1	1		1	0	0	0	0	0	0	2	1	1	0	0	1	1	1
	金跃	2	46	1.6	52	20.3125	1.5	7	2	14	63	6.75	0	1	0	0	0	0	0	0	2	2	2	2	2	0	1	2		#NULL!	#NULL!	#NULL!	#NULL!	#NULL!	#NULL!	#NULL!	#NULL!	#NULL!	#NULL!	#NULL!	#NULL!	#NULL!	#NULL!	#NULL!
	宋爱	2	55	1.69	67	23.4586	4.5	9	3	27	121.5	6.5	1	2	1	0	0	0	0	0	2	1	1	1	1	0	1	2		2	1	0	0	0	0	0	2	1	1	1	1	1	1	1
	胡庆	2	50	1.6	55	21.4844	3.5	10	3	30	135	6.5	1	2	1	0	0	0	0	0	2	1	1	1	1	2	1	1		#NULL!	#NULL!	#NULL!	#NULL!	#NULL!	#NULL!	#NULL!	#NULL!	#NULL!	#NULL!	#NULL!	#NULL!	#NULL!	#NULL!	#NULL!
	蒋利	2	47	1.5	46	20.4444	2.5	7	3	21	94.5	5.43	0	1	0	0	0	0	0	0	1	0	0	0	0	1	1	1		#NULL!	#NULL!	#NULL!	#NULL!	#NULL!	#NULL!	#NULL!	#NULL!	#NULL!	#NULL!	#NULL!	#NULL!	#NULL!	#NULL!	#NULL!
	陈海	2	50	1.68	58	20.5499	1	9	3	27	121.5	6	2	2	0	0	0	2	0	0	2	1	1	1	1	1	1	1		2	0	0	0	2	0	0	2	1	1	1	1	3	1	1
	刘晓	2	36	1.58	50	20.0288	3.5	7	2	14	63	6.5	0	1	0	0	0	0	0	0	1	0	0	0	0	0	2	1		1	0	0	0	0	0	0	1	0	0	0	0	2	2	1
	冉琼	2	47	1.6	59.5	23.2422	9	10	5	50	225	5	0	1	0	0	0	0	0	0	2	1	1	0	0	1	1	1		1	0	0	0	0	0	0	2	1	1	0	0	1	2	1
	张木	2	36	1.59	55	21.7555	1.5	9	3	27	121.5	5.5	0	1	0	0	0	0	0	0	1	0	0	0	0	1	1	1		1	0	0	0	0	0	0	1	0	0	0	0	3	2	0
	张月	2	32	1.58	62	24.8358	1.5	9	2	18	81	6.5	0	1	0	0	0	0	0	0	1	0	0	0	0	0	1	1		1	0	0	0	0	0	0	1	0	0	0	0	1	1	0
	杨轶	2	38	1.54	50	21.0828	3.5	5	2	10	45	6	0	1	0	0	0	0	0	0	2	0	1	0	0	0	1	2		1	0	0	0	0	0	0	2	0	2	0	0	1	1	1
	吕银	2	41	1.65	60	22.0386	4.5	7	4	28	126	6.5	0	1	0	0	0	0	0	0	2	0	0	0	1	1	1	1		1	0	0	0	0	0	0	1	0	0	0	0	0	2	0
	龚素	2	43	1.53	46.6	19.9069	0.5	10	4	40	180	5.5	0	1	0	0	0	0	0	0	2	0	1	0	0	1	2	1		1	0	0	0	0	0	0	2	1	1	1	1	2	2	2
	胡芝	2	56	1.65	56	20.5693	2	10	5	50	225	6.5	2	2	2	1	0	0	0	0	2	1	1	1	1	1	2	1		2	0	1	0	0	0	0	2	1	3	1	1	0	2	1
	赖玲	2	58	1.58	53	21.2306	5	8	6	48	216	6.5	0	1	0	0	0	0	0	0	2	1	2	2	2	0	1	1		2	1	0	0	0	0	0	2	1	2	1	1	1	2	1
	赖玮	2	56	1.545	57	23.8791	5	12	2	24	108	6	1	2	1	0	0	0	0	0	2	0	1	1	1	1	1	2		2	1	0	0	0	0	0	2	1	1	2	2	1	1	1
	周树	2	51	1.65	55	20.202	5	14	3	42	189	6.67	3	2	3	0	0	0	0	0	2	0	2	1	1	2	1	1		2	1	0	0	0	0	0	2	1	1	1	1	3	2	1
	何秀	2	56	1.62	53	20.1951	2	9	4	36	162	6.75	2	2	0	2	0	0	0	0	2	1	2	1	1	1	1	1		2	0	2	0	0	0	0	2	0	2	1	1	0	2	1
	陈吉	2	50	1.66	60	21.7738	1	10	4	40	180	5.75	1	2	1	0	0	0	0	0	2	1	1	1	1	3	2	1		1	0	0	0	0	0	0	2	0	1	0	1	2	1	2
	胡立	2	48	1.56	57	23.4221	0.5	7	2	14	63	7	2	2	1	2	0	0	1	0	2	0	1	0	0	2	1	1		2	0	2	0	0	0	0	2	1	1	0	0	1	2	1
	郭梅	2	47	1.62	66.5	25.3391	1	10	4	40	180	6.75	1	2	1	0	0	0	0	0	2	1	1	1	1	1	2	1		2	1	0	0	0	0	1	2	1	1	0	0	0	2	1
	干建	2	47	1.59	49	19.3821	4	5	3	15	67.5	6.33	1	2	0	1	0	0	0	0	2	0	1	0	0	0	1	1		1	0	0	0	0	0	0	1	0	0	0	0	0	1	1
	陈勇	2	46	1.58	52	20.83	1.5	9	5	45	202.5	5.67	0	1	0	0	0	0	0	0	2	1	1	0	0	0	2	1		1	0	0	0	0	0	0	2	0	1	0	0	0	1	1
	仇裕	2	44	1.59	48	18.9866	2	5	3	15	67.5	7	0	1	0	0	0	0	0	0	2	1	1	1	1	0	2	2		1	0	0	0	0	0	0	2	1	1	1	1	1	2	2
	池莉	2	42	1.65	60	22.0386	4	10	2	20	90	6.75	2	2	2	0	0	0	0	0	2	0	1	1	1	0	1	2		1	0	0	0	0	0	0	2	0	1	0	1	0	1	1
